# Supplementary material for: A meta-analysis of the stony coral tissue loss disease microbiome finds key bacteria in unaffected and lesion tissue in diseased colonies
Source: ISME Commun. 2023 Mar 9;3:19. doi: 10.1038/s43705-023-00220-0 (PMC9998881; doi:10.1038/s43705-023-00220-0)
Supplement: Supplementary file 1 — Supplemental Table 1 [file 43705_2023_220_MOESM1_ESM.xlsx]

## Sheet: Supplemental_table1
Study	Biome	Year(s)	DNA extraction	Primer names	16S rRNA region	Forward Primer	Reverse Primer	Platform chemistry	Basepairs	# of samples	Accession	Permit(s)	DOI for relevant manuscripts
FL:2016 Salerno	Field	2016, 2017	Qiagen DNeasy PowerSoil	515FY-806RB	V4	GTGYCAGCMGCCGCGGTAA	GGACTACNVGGGTWTCTAAT	MiSeq	250	22	N/A	SAL-17-1702-SRP and FKNMS-2016-078-A1
FL:2017 Rodriguez Lanetty	Field	2017	MP FastDNA Spin Kit For Soil	S-D-Bact-0341-b-S-17-S-D-Bact-0785-a-A-21	V3-V4	CCTACGGGNGGCWGCAG	GACTACHVGGGTATCTAATCC	MiSeq	300	12	N/A	FKNMS-2016-078-A1
FL:2018 Iwanowicz	Field	2018	Zymo Quick-DNA Fecal/Soil Microb	S-D-Bact-0341-b-S-17-S-D-Bact-0785-a-A-21	V3-V4	CCTACGGGNGGCWGCAG	GACTACHVGGGTATCTAATCC	MiSeq	300	19	PRJNA625928	FKNMS-2017-100	10.1101/2020.05.27.120469
FL:2019 Medina	Field	2019	Qiagen DNeasy PowerSoil	CS1-515F-CS2-806R	V4	ACACTGACGACATGGTTCTACAGTGCCAGCMGCCGCGGTAA	TACGGTAGCAGAGACTTGGTCTGGACTACHVGGGTWTCTAAT	MiSeq	150	79	N/A	FKNMS-2019-069.
FL:2019 Muller	Aquaria	2019	Qiagen DNeasy PowerSoil	515F-Arch806R	V4	GTGCCAGCMGCCGCGGTAA	GGACTACVSGGGTATCTAAT	MiSeq	250	326	N/A	FKNMS-2019-011
FL:2019 Meyer et al.	Field	2017	Qiagen DNeasy PowerSoil	515FY-806RB	V4	GTGYCAGCMGCCGCGGTAA	GGACTACNVGGGTWTCTAAT	MiSeq	150	62	PRJNA521988	FKNMS-2017-128	10.3389/fmicb.2019.02244
FL:2019 Rosales et al.	Field	2017	Qiagen DNeasy PowerSoil	515FY-806RB	V4	GTGYCAGCMGCCGCGGTAA	GGACTACNVGGGTWTCTAAT	MiSeq	300	94	PRJNA546259	FKNMS-2014-047	10.1101/2020.05.27.120469
FL:2019 Shilling & Voss	Field	2019	Qiagen DNeasy PowerBiofilm, Qiagen DNeasy PowerWater	515FY-806RB	V4	GTGYCAGCMGCCGCGGTAA	GGACTACNVGGGTWTCTAAT	MiSeq	150	219	PRJNA872539	SAL-18-1702-SRP	10.1038/s41598-021-86926-4
FL:2020 Baker	Aquaria	2020	ZymoBIOMICS MagBead DNA/RNA	515FY-806RB	V4	GTGYCAGCMGCCGCGGTAA	GGACTACNVGGGTWTCTAAT	MiSeq	300	365	N/A	FKNMS-2019-178
FL:2020 Rosales et al.	Field	2018	Qiagen DNeasy PowerSoil	515F-Arch806R	V4	GTGCCAGCMGCCGCGGTAA	GGACTACVSGGGTATCTAAT	MiSeq	250	271	PRJNA576217	FKNMS-2018-057 and FKNMS-2017-100	10.3389/fmicb.2020.00681
FL:2021 Clark et al.	Field	2018	Qiagen DNeasy PowerSoil	515F-Arch806R	V4	GTGCCAGCMGCCGCGGTAA	GGACTACVSGGGTATCTAAT	MiSeq	250	387	PRJNA772194	FKNMS-2018-006	10.3390/microorganisms9112181
FL:2022 Evans et al.	Aquaria	2019, 2020	Qiagen DNeasy PowerBiofilm	515F-806R	V4	GTGCCAGCMGCCGCGGTAA	GGACTACHVGGGTWTCTAAT	MiSeq	250	6	PRJNA731170	FKNMS-2017-128-A2	10.1093/biomethods/bpac007
FL:2022 Studivan et al.	Aquaria	2020	Qiagen DNeasy PowerSoil	515F-806R	V4	GTGCCAGCMGCCGCGGTAA	GGACTACHVGGGTWTCTAAT	MiSeq	250	43	PRJNA779487	SAL- 20-2116C-SCRP	10.3389/fmars.2021.815698
USVI:2022 Huntley et al (mucus)	Aquaria	2019	Qiagen DNeasy PowerBiofilm	515FY-806RB	V4	GTGYCAGCMGCCGCGGTAA	GGACTACNVGGGTWTCTAAT	iSeq100i1	150	189	PRJNA666222	DFW19057U	10.1038/s43705-022-00126-3
USVI:2022 Huntley et al. (tissue)	Aquaria	2019	Qiagen DNeasy PowerBiofilm	515FY-806RB	V4	GTGYCAGCMGCCGCGGTAA	GGACTACNVGGGTWTCTAAT	iSeq100i1	150	159	PRJNA666222	DFW19057U	10.1038/s43705-022-00126-3
USVI:2021 Becker et al.	Field	2020	Qiagen DNeasy PowerBiofilm	515FY-806RB	V4	GTGYCAGCMGCCGCGGTAA	GGACTACNVGGGTWTCTAAT	iSeq100i1	150	109	PRJNA672912	DFW19057U	10.1111/1462-2920.15718
