# Supplementary material for: A meta-analysis of the stony coral tissue loss disease microbiome finds key bacteria in unaffected and lesion tissue in diseased colonies
Source: ISME Commun. 2023 Mar 9;3:19. doi: 10.1038/s43705-023-00220-0 (PMC9998881; doi:10.1038/s43705-023-00220-0)
Supplement: Supplementary file 2 — Supplemental Table 2 [file 43705_2023_220_MOESM2_ESM.xls]

## Sheet: Supplemental_Table2
Feature.ID	Log-fold_SCTLD_statusEndemic	Log-fold_SCTLD_statusEndemicSD	group	Kingdom	Phylum	Class	Order	Taxa	Family	Genus	Species	Consensus	ASVs	Sequence
944c108b6e81ffecad1fda219fbe53f9	-4.86438	0.433023	Vulnerable	d__Bacteria	p__Proteobacteria	c__Gammaproteobacteria	o__Ga0077536	o__Ga0077536_ f__Ga0077536_ g__Ga0077536	f__Ga0077536	g__Ga0077536	s__uncultured_bacterium	1	ASV_85339	TACGGAGGGTGCGAGCGTTAATCGGAATTACTGGGCGTAAAGCGCGCGTAGGTGGCTAGGTCAGTCGGATGTGAAAGCCCCGGGCTTAACTTGGGAATTGCATTCGATACTGCCAAGCTAGAGTATGATA
c91441ff2784a4d8df6eca1b945e16e3	-6.25112	0.290863	Vulnerable	d__Bacteria	p__Proteobacteria	c__Gammaproteobacteria	o__Oceanospirillales	o__Oceanospirillales_ f__Endozoicomonadaceae_ g__Endozoicomonas	f__Endozoicomonadaceae	g__Endozoicomonas	s__uncultured_bacterium	1	ASV_115613	TACGGAGGGTGCAAGCGTTAATCGGAATTACTGGGCGTAAAGCGTGCGTAGGCGGCCTTTTAAGTTGGATGTGAAAGCCCCGGGCTTAACCTGGGAACGGCATCCAAAACTGAGAGGCTCGAGTGCGGAAGA
2043c02d0849ae7bba53ee266ac15c49	4.84734	0.309001	Endemic	d__Bacteria	p__Cyanobacteria	c__Cyanobacteriia	o__Synechococcales	o__Synechococcales_ f__Cyanobiaceae_ g__Prochlorococcus_MIT9313	f__Cyanobiaceae	g__Prochlorococcus_MIT9313	NA	1	ASV_18705	TACGGGAGTGGCAAGCGTTATCCGGAATTATTGGGCGTAAAGCGTCCGCAGGCGGCTTTTCAAGTCTGCTGTTAAAGCGTGGAGCTTAACTCCATCATGGCAGTGGAAACTGAAAGGCTTGAGTATGGTAGG
af5dee238f82ef18f139adb99c1c5f8b	3.71273	0.287479	Endemic	d__Bacteria	p__Bacteroidota	c__Bacteroidia	o__Flavobacteriales	o__Flavobacteriales_ f__NS9_marine_group_ g__NS9_marine_group	f__NS9_marine_group	g__NS9_marine_group	s__uncultured_bacterium	1	ASV_100946	TACGGAGGGTGCAAGCGTTATCCGGATTTATTGGGTTTAAAGGGTCCGTAGGCGGGTCATTAAGTCAGTGGTGAAAGCCGGCAGCTCAACTGTCGAACTGCCATTGATACTGGTGACCTTGAATATGGTT
f1957bdaaeb908a1ebb0c01a42b0db7b	4.98266	0.2674	Endemic	d__Bacteria	p__Proteobacteria	c__Alphaproteobacteria	o__Puniceispirillales	o__Puniceispirillales_ f__SAR116_clade_ g__SAR116_clade	f__SAR116_clade	g__SAR116_clade	NA	1	ASV_138991	TACGAAGGGGGCGAGCGTTGTTCGGAATTACTGGGCGTAAAGGGAGCGCAGGCGGTTCATTCAGTTAGGCGTGAAAGCCCCGGGCTCAACCTGGGAACTGCGCTTAATACTGATGAGCTAGAAAACAGGA
0ef0cea3933213bc81087ad6d7536ceb	3.81026	0.236665	Endemic	d__Bacteria	p__Proteobacteria	c__Gammaproteobacteria	o__Thiotrichales	o__Thiotrichales_ f__Thiotrichaceae_ g__uncultured	f__Thiotrichaceae	g__uncultured	s__uncultured_bacterium	0.666667	ASV_8655	TACGGATGGTGCGAGCGTTAATCGGAATTACTGGGCGTAAAGCGCGCGTAGGCGGCTAAGTCAGTCAGAAGTGAAAGCCCCGGGCTCAACCTGGGAATTGCTTTTGATACTGCTTAGCTAGAGTTTGGTA
f9422c6332e22c5edc3657c3a9ea059e	4.79249	0.29585	Endemic	d__Bacteria	p__Proteobacteria	c__Alphaproteobacteria	o__SAR11_clade	o__SAR11_clade_ f__Clade_II_ g__Clade_II	f__Clade_II	g__Clade_II	s__uncultured_bacterium	0.666667	ASV_143519	TACGAAGGGACCTAGCGTAGTTCGGAATTACTGGGCTTAAAGAGCTCGTAGGTGGTTAAAAAAGTTGATGGTGAAATCCCAAGGCTCAACCTTGGAACTGCCATCAAAACTTTTTAGCTAGAGTGTGATA
bcb850209fde2b286a1b06dc0f150b61	4.64385	0.273237	Endemic	d__Bacteria	p__Bacteroidota	c__Bacteroidia	o__Flavobacteriales	o__Flavobacteriales_ f__NS9_marine_group_ g__NS9_marine_group	f__NS9_marine_group	g__NS9_marine_group	s__uncultured_bacterium	1	ASV_108701	TACGGAGGGTGCAAGCGTTATCCGGATTTATTGGGTTTAAAGGGTCCGTAGGCGGATCATTAAGTCAGTGGTGAAAGCCGGCAGCTCAACTGTCGAACTGCCATTGATACTGATGATCTTGAATACGGTT
2dd4ba97f64d8b55c7a8dc32321b9b17	7.76958	0.289497	Endemic	d__Bacteria	p__Bacteroidota	c__Bacteroidia	o__Flavobacteriales	o__Flavobacteriales_ f__Flavobacteriaceae_ g__NS5_marine_group	f__Flavobacteriaceae	g__NS5_marine_group	s__uncultured_Flavobacteriaceae	0.666667	ASV_26494	TACGGAGGATCCAAGCGTTATCCGGAATCATTGGGTTTAAAGGGTCCGTAGGTGGTTAATTAAGTCAGAGGTGAAAGCCAGCAGCTCAACTGTTGAACTGCCTTTGATACTGATTAACTTGAGTTATTGTGA
c4f831a08022abf1553794c399bfd64e	-5.89996	0.323351	Vulnerable	d__Bacteria	p__Bacteroidota	c__Rhodothermia	o__Balneolales	o__Balneolales_ f__Balneolaceae_ g__Balneola	f__Balneolaceae	g__Balneola	s__uncultured_bacterium	0.666667	ASV_113297	TACGGAGGGTGCAAGCGTTGTCCGGAATCATTGGGTGTAAAGGGTACGTAGGCGGGAGCCTAAGTCTGGGGTGAAATCTTGCCGCTTAACGGTAAAATGGCCCTGGATACTGGGTTTCTTGAGTGCAGAA
e8daa53f040337c746a6b36d2000a04f	7.22098	0.230016	Endemic	d__Bacteria	p__Firmicutes	c__Clostridia	o__Lachnospirales	o__Lachnospirales_ f__Lachnospiraceae_ g__Epulopiscium	f__Lachnospiraceae	g__Epulopiscium	s__uncultured_bacterium	0.666667	ASV_134009	TACGTAGGGGGCAAGCGTTATCCGGATTTACTGGGTGTAAAGGGTGCGTAGGTGGTATGGTAAGTCAGATGTGAAAACTCAGAGCTCAACTTTGAGACTGCATCTGAAACTACTAAACTAGAGTGCAGGA
24549ff0322a7558fb0c910d1680c240	-4.52759	0.290546	Vulnerable	d__Bacteria	p__Myxococcota	c__Polyangia	o__Polyangiales	o__Polyangiales_ f__Sandaracinaceae_ g__uncultured	f__Sandaracinaceae	g__uncultured	s__uncultured_bacterium	1	ASV_21070	TACAGAGGGTGCAAACGTTGCTCGGATTTACTGGGCGTAAAGCGCGTGTAGGCGGACTCGCAAGTCGGTTGTGAAATCCCTGGGCTCAACCTAGGAACTGCATCCGAAACTGCTTGTCTTGAGTAATGGA
7a2a97442c9090deffa0bd49e5b6619f	3.75252	0.218107	Endemic	d__Bacteria	p__Proteobacteria	c__Gammaproteobacteria	o__uncultured	o__uncultured_ f__uncultured_ g__uncultured	f__uncultured	g__uncultured	s__uncultured_bacterium	1	ASV_70174	TACGGAGGGAGCGAGCGTTAATCGGAATTACTGGGCGTAAAGCGCGCGTAGGCGGCTAGATAAGTCGGGTGTGAAAGCCCCGGGCTCAACCTGGGAATTGCATTCGATACTGTCTGGCTAGAGTGTGATA
e42237a863bd48b5181961c067b5df3f	4.40701	0.21568	Endemic	d__Bacteria	p__Bacteroidota	c__Bacteroidia	o__Cytophagales	o__Cytophagales_ f__Cyclobacteriaceae_ g__uncultured	f__Cyclobacteriaceae	g__uncultured	s__uncultured_bacterium	0.666667	ASV_131309	TACGGAGGGTCCGAGCGTTGTCCGGAATTATTGGGTTTAAAGGGTACGTAGGCGGATTGATCAGTCAGAGCTGAAATCCTATGGCTTAACCATAGAACTGGCTTTGATACTGTCAATCTTGAGTACGGTA
038357603082d616a4bd0cd601c44cb4	-3.70611	0.310364	Vulnerable	d__Bacteria	p__Planctomycetota	c__Planctomycetes	o__Pirellulales	o__Pirellulales_ f__Pirellulaceae_ g__uncultured	f__Pirellulaceae	g__uncultured	s__uncultured_planctomycete	0.666667	ASV_2060	GACGAACCGTACGAACGTTATTCGGAATTACTGGGCTTAAAGGGTGCGTAGGCTGCGCGGAAAGTTGGGTGTGAAAGCCCTCAGCTCAACTGAGGAATTGCATCCAAAACTGCCGTGCTCGAGGGAGACA
642f4cf1d901357fdc066c13d3df57bd	-3.94939	0.296453	Vulnerable	d__Bacteria	p__Bacteroidota	c__Bacteroidia	o__Sphingobacteriales	o__Sphingobacteriales_ f__NS11-12_marine_group_ g__NS11-12_marine_group	f__NS11-12_marine_group	g__NS11-12_marine_group	NA	1	ASV_57417	TACGGAGGATCCAAGCGTTGTCCGGATTTATTGGGTTTAAAGGGTGCGTAGGCGGGACAATAAGTCAGTGGTGAAAGCCTGCAGCTTAACTGTAGAATTGCCATTGAAACTGTTGTTCTTGAGTCCGGTT
a460e120a12b041034a98c1ebfdf5a64	3.97508	0.242623	Endemic	d__Bacteria	p__Proteobacteria	c__Alphaproteobacteria	o__Rhodobacterales	o__Rhodobacterales_ f__Rhodobacteraceae_NA	f__Rhodobacteraceae	NA	NA	0.666667	ASV_94757	TACGGAGGGGGCTAGCGTTGTTCGGAATTACTGGGCGTAAAGCGCACGTAGGCGGATCGTTTAGTCGGGGGTGAAATCCCGGGGCTCAACCCCGGAACTGCCTTCGATACTGGCGGTCTGGAGTCCGAGA
2f01178d4e9c70f269bbac5f0025ddb4	3.75961	0.214586	Endemic	d__Bacteria	p__Bacteroidota	c__Bacteroidia	o__Flavobacteriales	o__Flavobacteriales_ f__Flavobacteriaceae_ g__Gilvibacter	f__Flavobacteriaceae	g__Gilvibacter	s__Gilvibacter_sediminis	0.666667	ASV_27115	TACGGAGGGTGCAAGCGTTATCCGGAATCATTGGGTTTAAAGGGTCCGTAGGCGGACAATTAAGTCAGAGGTGAAAGTCTGCAGCTCAACTGTAGAATTGCCTTTGATACTGGTTGTCTTGAATTATTGT
7540ec3cfbfe1fd8810fd91947311fe3	5.39228	0.312993	Endemic	d__Bacteria	p__Proteobacteria	c__Gammaproteobacteria	o__Vibrionales	o__Vibrionales_ f__Vibrionaceae_ g__Photobacterium	f__Vibrionaceae	g__Photobacterium	NA	1	ASV_67310	TACGGAGGGTGCGAGCGTTAATCGGAATTACTGGGCGTAAAGCGCATGCAGGCGGCTTGTTAAGCCAGATGTGAAAGCCCGGGGCTCAACCTCGGAATAGCATTTGGAACTGGCAGGCTAGAGTCTTGTA
a41ce4b6f4fe0c5a32c555f986280c11	3.76995	0.210788	Endemic	d__Bacteria	p__Firmicutes	c__Clostridia	o__Peptostreptococcales-Tissierellales	o__Peptostreptococcales-Tissierellales_ f__Fusibacteraceae_ g__Fusibacter	f__Fusibacteraceae	g__Fusibacter	s__uncultured_bacterium	1	ASV_94598	TACGTAGGGGGCAAGCGTTATCCGGAATCACTGGGCGTAAAGGGTGCGTAGGCGGTTTTTCAAGTCAGAAGTGAAAGGCTATGGCTCAACCATAGTAAGCTTTTGAAACTGTAAAACTTGAGTGCAGGAG
85fc39a1648508bd67203f3b20c2a111	-5.54641	0.256672	Vulnerable	d__Bacteria	p__Proteobacteria	c__Gammaproteobacteria	o__Gammaproteobacteria_Incertae_Sedis	o__Gammaproteobacteria_Incertae_Sedis_ f__Unknown_Family_ g__uncultured	f__Unknown_Family	g__uncultured	s__uncultured_bacterium	0.666667	ASV_77030	TACGGAGGGTGCAAGCGTTAATCGGAATTACTGGGCGTAAAGCGAGTGTAGGCGGCTTCGTAAGTCGGATGTGAAAGCCCCGGGCTTAACCTGGGAATTGCATTCGATACTGCGCGGCTAGAGTCTGATA
d2acfee9b981822b3afa1f1b967af07c	8.55568	0.31094	Endemic	d__Bacteria	p__Bacteroidota	c__Bacteroidia	o__Flavobacteriales	o__Flavobacteriales_ f__Flavobacteriaceae_ g__NS5_marine_group	f__Flavobacteriaceae	g__NS5_marine_group	s__uncultured_Flavobacteriaceae	0.666667	ASV_121212	TACGGAGGATCCAAGCGTTATCCGGAATCATTGGGTTTAAAGGGTCCGTAGGTGGTCTATTAAGTCAGAGGTGAAAGCCTATCGCTCAACGATAGAACTGCCTTTGATACTGATGGACTTGAGTTATTGT
9a127dd62e92cf37840fe1ea6526ab3d	6.89884	0.232874	Endemic	d__Bacteria	p__Proteobacteria	c__Gammaproteobacteria	o__Alteromonadales	o__Alteromonadales_ f__Shewanellaceae_ g__Ferrimonas	f__Shewanellaceae	g__Ferrimonas	s__Ferrimonas_marina	0.666667	ASV_88724	TACGGAGGGTGCGAGCGTTAATCGGAATTACTGGGCGTAAAGCGCATGCAGGCGGTCTGGTCAGTCAGATGTGAAAGCCCCGGGCTCAACCTGGGAATTGCATTTGATACTGCCAGACTAGAGTCCTTGA
71e260e526edc8bc1b4201c36c066074	3.78213	0.392493	Endemic	d__Bacteria	p__Proteobacteria	c__Alphaproteobacteria	o__Paracaedibacterales	o__Paracaedibacterales_ f__Paracaedibacteraceae_ g__Candidatus_Paracaedibacter	f__Paracaedibacteraceae	g__Candidatus_Paracaedibacter	s__metagenome	0.666667	ASV_65308	TACGGAGGGGGCAAACGTTGTTCGGAATTACTGGGCGTAAAGGGCGTGTAGGCGGTTATATAAGTCAGGTGTGAAAGGTCTAGGCTTAACCTAGGATGTGCATTTGAAACTATATGACTAGAGTACGAGA
ca36576a57c54616a590bb78c90f709b	5.86691	0.296887	Endemic	d__Bacteria	p__Bacteroidota	c__Bacteroidia	o__Flavobacteriales	o__Flavobacteriales_ f__Flavobacteriaceae_ g__uncultured	f__Flavobacteriaceae	g__uncultured	NA	1	ASV_116295	TACGGAGGGTCCAAGCGTTATCCGGAATCATTGGGTTTAAAGGGTCCGTAGGCGGGCTATTAAGTCAGGGGTGAAAGTTTGCAGCTCAACTGTAAAATTGCCTTTGATACTGATAGTCTTGAATTGTAGT
93f5bdbd24a05b7dc2991e39cece7a70	4.89705	0.24324	Endemic	d__Bacteria	p__Actinobacteriota	c__Actinobacteria	o__Micrococcales	o__Micrococcales_ f__Microbacteriaceae_ g__Candidatus_Aquiluna	f__Microbacteriaceae	g__Candidatus_Aquiluna	NA	1	ASV_85159	TACGTAGGGTGCAAGCGTTGTCCGGAATTATTGGGCGTAAAGAGCTCGTAGGCGGTTTGTCACGTCTGCTGTGAAAATCCAAGGCTCAACCTTGGACTTGCAGTGGGTACGGGCAGGCTAGAGTGCGGTA
533b1749781e9e499f2f44b20e122fe0	8.60316	0.199454	Endemic	d__Bacteria	p__Bacteroidota	c__Bacteroidia	o__Sphingobacteriales	o__Sphingobacteriales_ f__Lentimicrobiaceae_ g__Lentimicrobiaceae	f__Lentimicrobiaceae	g__Lentimicrobiaceae	s__uncultured_organism	1	ASV_47852	TACGGAGGGTGCAAGCGTTATCCGGATTCATTGGGTTTAAAGGGTGCGTAGGCGGAAGTTTAAGTCAGTGGTGAAATCTTGCGGCTCAACCGTAAAACTGCCATTGATACTGAATTTCTTGAGTTTACTG
9b0274746062551b0da0fb26b82b6b02	9.23701	0.304456	Endemic	d__Bacteria	p__Cyanobacteria	c__Cyanobacteriia	o__Synechococcales	o__Synechococcales_ f__Cyanobiaceae_ g__Synechococcus_CC9902	f__Cyanobiaceae	g__Synechococcus_CC9902	NA	0.666667	ASV_89287	TACGGGAGTGGCAAGCGTTATCCGGAATTATTGGGCGTAAAGCGTCCGCAGGCGGTCCAGAAAGTCTGCTGTTAAAAAGTGGAGCTTAACTCCATCATGGCAGTGGAAACTTCTGGACTAGAGTGTGGTA
d18059f2497bc78c094703c96cbf5971	3.93551	0.313855	Endemic	d__Bacteria	p__Proteobacteria	c__Alphaproteobacteria	o__SAR11_clade	o__SAR11_clade_ f__Clade_I_ g__Clade_Ib	f__Clade_I	g__Clade_Ib	NA	0.666667	ASV_120511	TACGAAGGGACCTAGCGTAGTTCGGAATTACTGGGCTTAAAGAGTTCGTAGGTGGTTAAAAAAGTTGGTGGTGAAATCCCAGAGCTTAACTCTGGAACTGCCATCAAAACTTTTTAGCTAGAGTATGATAGA
9c02d490dd58f7ef920a1fd46b44e2fc	-4.11237	0.230233	Vulnerable	d__Bacteria	p__Proteobacteria	c__Gammaproteobacteria	o__Cellvibrionales	o__Cellvibrionales_ f__Halieaceae_ g__OM60(NOR5)_clade	f__Halieaceae	g__OM60(NOR5)_clade	NA	0.666667	ASV_89896	TACGGAGGGTGCGAGCGTTAATCGGAATTACTGGGCGTAAAGCGCGCGTAGGTGGTTGTTTAAGTCGGATGTGAAATCCCCGGGCTTAACCTGGGAACTGCACCCGATACTGGGCAACTAGAGTGCGAGA
774562a759ce6eda08c76ed98f8f5d92	3.84914	0.224804	Endemic	d__Bacteria	p__Proteobacteria	c__Alphaproteobacteria	o__SAR11_clade	o__SAR11_clade_ f__Clade_I_ g__Clade_Ib	f__Clade_I	g__Clade_Ib	s__uncultured_bacterium	0.666667	ASV_68463	TACGAAGGGACCTAGCGTAGTTCGGAATTACTGGGCTTAAAGAGTTCGTAGGTGGTTAAAAAAGTTGGTTGTGAAATCCCGAAGCTTAACTTCGGAACTGCAATCAAAACTTTTTAGCTAGAGTATGATA
3aeed1c669775185c0a4d826f5789f56	-6.32412	0.277888	Vulnerable	d__Bacteria	p__Bacteroidota	c__Bacteroidia	o__Flavobacteriales	o__Flavobacteriales_ f__Cryomorphaceae_ g__uncultured	f__Cryomorphaceae	g__uncultured	NA	0.666667	ASV_33913	TACGGAGGATCCAAGCGTTATCCGGATTTATTGGGTTTAAAGGGTGCGTAGGCGGGGCAATAAGTCAGTGGTGAAATCTTCCAGCTTAACTGGGAAACTGCCATTGATACTGTTGTTCTTGAGTTTGGTT
16275671f32e0a57af33d7f4f38cf5a9	9.95512	0.289125	Endemic	d__Bacteria	p__Bacteroidota	c__Bacteroidia	o__Flavobacteriales	o__Flavobacteriales_ f__Cryomorphaceae_ g__uncultured	f__Cryomorphaceae	g__uncultured	s__uncultured_Bacteroidetes	0.666667	ASV_12801	TACGGAGGATCCAAGCGTTATCCGGATTCATTGGGTTTAAAGGGTCCGTAGGCGGGTCTTTAAGTCAGTGGTGAAAGCCGACAGCTCAACTGTCGAACTGCCATTGATACTGGAGACCTTGAGTACAAAT
669259d7a163c1a2081e92ed407a52f5	3.87446	0.231859	Endemic	d__Bacteria	p__Proteobacteria	c__Gammaproteobacteria	o__Gammaproteobacteria_Incertae_Sedis	o__Gammaproteobacteria_Incertae_Sedis_ f__Unknown_Family_ g__uncultured	f__Unknown_Family	g__uncultured	NA	1	ASV_58819	TACGGAGGGTGCAAGCGTTAATCGGAATTACTGGGCGTAAAGCGAGTGTAGGCGGCAACGTAAGTCGGATGTGAAATCCCTGGGCTCAACCTGGGAATGGCATTCGATACTGCGTAGCTTGAATCAGACA
330f812a920ef88bb319c2e684bdda4b	4.5652	0.238086	Endemic	d__Bacteria	p__Proteobacteria	c__Alphaproteobacteria	o__Puniceispirillales	o__Puniceispirillales_ f__SAR116_clade_ g__SAR116_clade	f__SAR116_clade	g__SAR116_clade	s__uncultured_Alphaproteobacteria	0.666667	ASV_29446	TACGAAGGGGGCGAGCGTTGTTCGGAATTACTGGGCGTAAAGGGCGCGCAGGCGGTCAATTTAGTTAGGTGTGAAAGCCCCGGGCTCAACCTGGGAACTGCACTTAAAACTGGTTGACTAGAAAACGGAA
330392ae6ba910b2980814395e13290c	-5.16979	0.252297	Vulnerable	d__Bacteria	p__Proteobacteria	c__Gammaproteobacteria	o__Cellvibrionales	o__Cellvibrionales_ f__Halieaceae_ g__Luminiphilus	f__Halieaceae	g__Luminiphilus	s__uncultured_gamma	0.666667	ASV_29416	TACGGAGGGTGCAAGCGTTAATCGGAATTACTGGGCGTAAAGCGCGCGTAGGCGGCTTTTTAAGTCGGATGTGAAAGCCCCGGGCTCAACCTGGGAACTGCACCCGATACTGGAAGGCTAGAGTGCGAGA
0ed386007e8a7af4d7f8e620c5c29502	3.85433	0.279097	Endemic	d__Bacteria	p__Proteobacteria	c__Gammaproteobacteria	o__Vibrionales	o__Vibrionales_ f__Vibrionaceae_ g__Vibrio	f__Vibrionaceae	g__Vibrio	s__Vibrio_sp.	0.666667	ASV_8583	TACGGAGGGTGCGAGCGTTAATCGGAATTACTGGGCGTAAAGCGCATGCAGGTGGTTAGTTAAGTCAGATGTGAAAGCCCGGGGCTCAACCTCGGAATTGCATTTGAAACTGGCTGACTAGAGTACTGTA
8e715920af317ab78de8d52808822fd6	-4.40516	0.208322	Vulnerable	d__Bacteria	p__Bdellovibrionota	c__Bdellovibrionia	o__Bdellovibrionales	o__Bdellovibrionales_ f__Bdellovibrionaceae_ g__OM27_clade	f__Bdellovibrionaceae	g__OM27_clade	s__uncultured_marine	0.666667	ASV_81880	TACGGAGGGTGCAAGCGTTGCTCGGAATTACTGGGCGTAAAGCGCACGCAGGCGGTTTATCAGGTCGGATGTGAAAGCCCAGGGCTCAACCCTGGAACTGCATTCGAAACCGGTAGACTTGAGTTCGAGA
8145e0ad87abd0aef41808e1cb0299b3	-3.80122	0.274027	Vulnerable	d__Bacteria	p__Proteobacteria	c__Alphaproteobacteria	o__Rhodobacterales	o__Rhodobacterales_ f__Rhodobacteraceae_ g__Ruegeria	f__Rhodobacteraceae	g__Ruegeria	NA	0.666667	ASV_74346	TACGGAGGGGGTTAGCGTTGTTCGGAATTACTGGGCGTAAAGCGCACGTAGGCGGACCAGAAAGTTGGGGGTGAAATCCCGGGGCTCAACCCCGGAACTGCCTCCAAAACTATTGGTCTAGAGTTCGAGA
fe7767d3845ffd5d1c0e0fb86a760ddf	-4.95073	0.244139	Vulnerable	d__Bacteria	p__Planctomycetota	c__Planctomycetes	o__Pirellulales	o__Pirellulales_ f__Pirellulaceae_ g__Rhodopirellula	f__Pirellulaceae	g__Rhodopirellula	NA	1	ASV_146525	GACGAACCGTCCGAACGTTATTCGGTATCACTGGGCTTAAAGCGTGCGTAGGCGGCCTGGCAGGTGAGATGTGAAAGCCCACGGCTCAACCGTGGAATTGCGTTTCAAACCGCTAGGCTTGAGGAAGACA
5670310507421e6efc17b9cc9935632d	4.23236	0.245051	Endemic	d__Bacteria	p__Proteobacteria	c__Alphaproteobacteria	o__Rhodobacterales	o__Rhodobacterales_ f__Rhodobacteraceae_ g__uncultured	f__Rhodobacteraceae	g__uncultured	NA	0.666667	ASV_49671	TACGGAGGGGACTAGCGTTGTTCGGAATTACTGGGCGTAAAGCGCACGTAGGCGGATTGATCAGTCAGGGGTGAAATCCCGGGGCTCAACCCCGGAACTGCCTTTGATACTGTCAATCTAGAGATCGAGA
bd8bdab8606ab767a00883438dd43e2b	-4.76008	0.376696	Vulnerable	d__Bacteria	p__Proteobacteria	c__Alphaproteobacteria	o__Rhodospirillales	o__Rhodospirillales_ f__Terasakiellaceae_ g__uncultured	f__Terasakiellaceae	g__uncultured	s__uncultured_Alphaproteobacteria	0.666667	ASV_109136	TACGAAGGGAGCAAGCGTTGTTCGGAATTACTGGGCGTAAAGGGCGTGTAGGCGGATTATCAAGTTAGGGGTGAAATCCCGGGGCTCAACCTCGGCACTGCCTTTAAGACTGATAATCTAGAGTATGTGAGG
69a380c71d50e46b4ee3d155c74352a5	4.37967	0.235874	Endemic	d__Bacteria	p__Cyanobacteria	c__Cyanobacteriia	o__Eurycoccales	o__Eurycoccales_ f__Eurycoccales_Incertae_Sedis_ g__Synechococcus_PCC-7336	f__Eurycoccales_Incertae_Sedis	g__Synechococcus_PCC-7336	s__Synechococcus_sp.	0.666667	ASV_60523	GACGGAGGATGCAAGCGTTATCCGGAATTATTGGGCGTAAAGCGTACGTAGGCGGCTGAGAAAGTCTGATGTTAAAGGCCACGGCCCAACTGTGGAAAGGCATTGGAAACTACTCGGCTAGAGTGCGGTA
9afa7a75d8e1653e1be3e7d787342994	7.51389	0.247049	Endemic	d__Bacteria	p__Proteobacteria	c__Alphaproteobacteria	o__Rhodospirillales	o__Rhodospirillales_ f__AEGEAN-169_marine_group_ g__AEGEAN-169_marine_group	f__AEGEAN-169_marine_group	g__AEGEAN-169_marine_group	s__uncultured_bacterium	0.666667	ASV_89271	TACGAAGGGGGCTAGCGTTGTTCGGAATCACTGGGCGTAAAGCGTATGTAGGCGGATCAAAAAGTTAGATGTGAAATCCCTGGGCTCAACCCAGGAACTGCATTTAAAACTAGTGATCTAGAATTTGGTA
3862815aa94eef8de2f1783f983505dc	-3.99688	0.31151	Vulnerable	d__Bacteria	p__Actinobacteriota	c__Actinobacteria	o__Micrococcales	o__Micrococcales_ f__Microbacteriaceae_ g__uncultured	f__Microbacteriaceae	g__uncultured	NA	0.666667	ASV_32490	TACGTAGGGTGCAAGCGTTGTCCGGAATTATTGGGCGTAAAGAGCTCGTAGGCGGTTTGTCGCGTCTGCTGTGAAAATCCGAGGCTCAACCTCGGACCTGCAGTGGGTACGGGCAAACTAGAGTGCGGTA
33e780edc958d67312bfeb89d4fc33de	3.98462	0.320313	Endemic	d__Bacteria	p__Fusobacteriota	c__Fusobacteriia	o__Fusobacteriales	o__Fusobacteriales_ f__Fusobacteriaceae_ g__Propionigenium	f__Fusobacteriaceae	g__Propionigenium	NA	0.666667	ASV_29905	TACGTATGTCGCAAGCGTTATCCGGAATTATTGGGCGTAAAGCGCGTCTAGGCGGCCTTTTAAGTCTGATGTGAAAATGCGGGGCTCAACTCCGTATTGCGTTGGAAACTGGAAGGCTAGAGTATCAGAG
41bdba67bb0dcf5ac891a7a48bcc8eca	5.41124	0.24776	Endemic	d__Bacteria	p__Proteobacteria	c__Alphaproteobacteria	o__SAR11_clade	o__SAR11_clade_ f__Clade_IV_ g__Clade_IV	f__Clade_IV	g__Clade_IV	s__uncultured_bacterium	1	ASV_37728	TACGGAGGGGTCTAGCGTTATTCGGAATTACTGGGCGTAAAGCGAGCGTAGGCGGATTTGTAAGTTGGAGGTGAAATCCCAGAGCTTAACTCTGGAACTGCCTTCAAAACTACATTTCTTGAGTTTGGTAGA
d95bd8c74df693d29a87a2c17073f1ec	-3.94848	0.237938	Vulnerable	d__Bacteria	p__Bacteroidota	c__Bacteroidia	o__Chitinophagales	o__Chitinophagales_ f__uncultured_ g__uncultured	f__uncultured	g__uncultured	NA	1	ASV_124970	TACGGAGGGTGCAAGCGTTATCCGGATTTACTGGGTTTAAAGGGTGCGCAGGCGGTCTATTAAGTCAGTGGTGAAAGCCCGGGGCTCAACTCCGGAACTGCCATTGATACTGATAGACTTGAGTTTGGGA
49925cf210a8c6a4b3c03b840243f44e	-5.49907	0.310527	Vulnerable	d__Bacteria	p__Verrucomicrobiota	c__Verrucomicrobiae	o__Verrucomicrobiales	o__Verrucomicrobiales_ f__Rubritaleaceae_ g__Roseibacillus	f__Rubritaleaceae	g__Roseibacillus	NA	1	ASV_42150	TACGAAGGTCCCAAGCGTTGTTCGGAATCACTGGGCGTAAAGCGTGTGTAGGCTGCGCGGAAAGTCAAATGTGAAAGCCCGGGGCTCAACCCCGGAACTGCATTCGATACTCCCGTGCTAGAGTAATGGA
399e350f3057fa984d985c84f489b799	-5.54569	0.313552	Vulnerable	d__Bacteria	p__Bacteroidota	c__Bacteroidia	o__Flavobacteriales	o__Flavobacteriales_ f__Flavobacteriaceae_ g__NS5_marine_group	f__Flavobacteriaceae	g__NS5_marine_group	s__uncultured_bacterium	0.666667	ASV_33189	TACGGAGGATCCAAGCGTTATCCGGAATCATTGGGTTTAAAGGGTCCGCAGGCGGTTCATTAAGTCAGAGGTGAAATCCTGCCGCTCAACGGTAGCATTGCCTTTGATACTGATGGACTTGAGTTATAGT
e26115b78ce7e1ed45737f76daa2eac3	3.69405	0.217206	Endemic	d__Bacteria	p__Cyanobacteria	c__Cyanobacteriia	o__Leptolyngbyales	o__Leptolyngbyales_ f__Leptolyngbyaceae_ g__uncultured	f__Leptolyngbyaceae	g__uncultured	NA	0.666667	ASV_130330	TACGAGGGATGCAAGCGTTATCCGGAATTATTGGGCGTAAAGCGTTCGTAGGTGGCAAATTAAGTCTGTTGTTAAAACGTGGAGCTTAACTCCATACCGGCAATGGAAACTGGTTAGCTAGAGTATGGTA
01926694e329613ae453158439aa124c	-4.21989	0.27346	Vulnerable	d__Bacteria	p__Verrucomicrobiota	c__Verrucomicrobiae	o__Verrucomicrobiales	o__Verrucomicrobiales_ f__Rubritaleaceae_ g__Haloferula	f__Rubritaleaceae	g__Haloferula	s__uncultured_bacterium	0.666667	ASV_877	TACGAAGGTCCCGAGCGTTGTTCGGAATCACTGGGCGTAAAGGGAGCGTAGGCGGTCTGGTAAGTCAGATGTGAAATCTCGGGGCTCAACCCCGAAACTGCATCCGATACTGCCTGACTTGAGTAATGGA
7ff668dda3d530c7dd58906d09babd60	6.21094	0.255854	Endemic	d__Bacteria	p__Bacteroidota	c__Bacteroidia	o__Flavobacteriales	o__Flavobacteriales_ f__Flavobacteriaceae_ g__NS4_marine_group	f__Flavobacteriaceae	g__NS4_marine_group	s__uncultured_marine	1	ASV_73603	TACGGAGGATCCAAGCGTTATCCGGAATTATTGGGTTTAAAGGGTCCGCAGGCGGTCTATTAAGTCAGAGGTGAAATCTTGCAGCTCAACTGTAAAATTGCCTTTGATACTGGTAGACTTGAGTCATTGTGA
46bbf2db055be3f54eead3d2252cdd34	4.71475	0.248791	Endemic	d__Bacteria	p__Bacteroidota	c__Bacteroidia	o__Flavobacteriales	o__Flavobacteriales_ f__NS9_marine_group_ g__NS9_marine_group	f__NS9_marine_group	g__NS9_marine_group	s__uncultured_bacterium	1	ASV_40522	TACGGAGGGTGCAAGCGTTATCCGGATTTATTGGGTTTAAAGGGTCCGTAGGCGGATGATTAAGTCAGTGGTGAAAGCCCACAGCTCAACTGTGGAACTGCCATTGATACTGATCATCTTGAGTACATTT
e206bd11dd7abcadd71e1ad3af0c3c51	9.10423	0.327224	Endemic	d__Bacteria	p__Bacteroidota	c__Bacteroidia	o__Flavobacteriales	o__Flavobacteriales_ f__Flavobacteriaceae_ g__NS2b_marine_group	f__Flavobacteriaceae	g__NS2b_marine_group	s__uncultured_bacterium	0.666667	ASV_130132	TACGGAGGATCCAAGCGTTATCCGGAATCATTGGGTTTAAAGGGTCCGTAGGTGGACAAATAAGTCAGAGGTGAAATCCTGCAGCTCAACTGTAGAACTGCCTTTGATACTGTTTGTCTTGAGTTATTATGA
94a62c7d8c33edf1cd6eeac467be34f1	6.16936	0.27366	Endemic	d__Bacteria	p__Proteobacteria	c__Gammaproteobacteria	o__Alteromonadales	o__Alteromonadales_ f__Moritellaceae_ g__Paramoritella	f__Moritellaceae	g__Paramoritella	NA	1	ASV_85525	TACGGAGGGTGCGAGCGTTAATCGGAATTACTGGGCGTAAAGCGCATGCAGGCGGCTGATTAAGCCAGATGTGAAAGCCCGGGGCTTAACCTCGGAATTGCATTTGGAACTGGTCAGCTAGAGTTCTTGA
c3598afb39502ab0e0e2caab1576d23f	-3.54791	0.392351	Vulnerable	d__Bacteria	p__Bacteroidota	c__Bacteroidia	o__Flavobacteriales	o__Flavobacteriales_ f__Flavobacteriaceae_ g__Maritimimonas	f__Flavobacteriaceae	g__Maritimimonas	s__uncultured_bacterium	0.666667	ASV_112366	TACGGAGGGTGCAAGCGTTATTCGGAATCATTGGGTTTAAAGGGTTCGTAGGCTGGATAATAAGTCAGTGGTGAAAAGCTACAGCTTAACTGTAGTCGTGCCTTTGATACTGTTATTCTTGAGTTATATT
169309b0650fbee802be02e739eeefbb	12.6699	0.332756	Endemic	d__Bacteria	p__Cyanobacteria	c__Cyanobacteriia	o__Synechococcales	o__Synechococcales_ f__Cyanobiaceae_ g__Cyanobium_PCC-6307	f__Cyanobiaceae	g__Cyanobium_PCC-6307	s__uncultured_cyanobacterium	0.666667	ASV_13028	TACGGGAGTGGCAAGCGTTATCCGGAATTATTGGGCGTAAAGCGTCCGCAGGCGGTCTGTCAAGTCTGCTGTTAAAGCGTGGAGCTTAACTCCATTTCGGCAGTGGAAACTGACAGACTAGAGTGTGGTA
c5e7a96ad41e60dbd2489f8bd22f0de2	3.99757	0.225104	Endemic	d__Bacteria	p__Bacteroidota	c__Bacteroidia	o__Cytophagales	o__Cytophagales_ f__Cyclobacteriaceae_ g__uncultured	f__Cyclobacteriaceae	g__uncultured	s__uncultured_bacterium	1	ASV_113830	TACGGAGGGTGCAAGCGTTGTCCGGATTTATTGGGTTTAAAGGGTGCGCAGGCGGAGCGCTAAGTCAGTGGTGAAATCCCGCAGCTCAACTGCGGAACTGCCATTGATACTGGCGCCCTTGAGTACGGAC
89fda6c26d5910e4f89889af77438b0c	4.49835	0.329349	Endemic	d__Bacteria	p__Proteobacteria	c__Gammaproteobacteria	o__Vibrionales	o__Vibrionales_ f__Vibrionaceae_ g__Vibrio	f__Vibrionaceae	g__Vibrio	NA	1	ASV_79321	TACGGAGGGTGCGAGCGTTAATCGGAATTACTGGGCGTAAAGCGCATGCAGGTGGTTTGTTAAGTCAGATGTGAAAGCCCGGGGCTCAACCTCGGAATAGCATTTGAAACTGGCAGACTAGAGTACTGTA
a2387d28da6477a03becb39e7eb1a693	4.55595	0.229215	Endemic	d__Bacteria	p__Proteobacteria	c__Gammaproteobacteria	o__HOC36	o__HOC36_ f__HOC36_ g__HOC36	f__HOC36	g__HOC36	s__uncultured_bacterium	1	ASV_93468	TACGGAGGGTGCGAGCGTTAATCGGAATTACTGGGCGTAAAGCGCGCGTAGGCGGCTGAGTAAGTCAGATGTGAAAGCCCCGGGCTCAACCTGGGAATGGCATTTGAGACTGCTCGGCTAGAGTCTGTCA
