# Supplementary material for: A meta-analysis of the stony coral tissue loss disease microbiome finds key bacteria in unaffected and lesion tissue in diseased colonies
Source: ISME Commun. 2023 Mar 9;3:19. doi: 10.1038/s43705-023-00220-0 (PMC9998881; doi:10.1038/s43705-023-00220-0)
Supplement: Supplementary file 3 — Supplemental Table 3 [file 43705_2023_220_MOESM3_ESM.xls]

## Sheet: Supplemental_Table3
Feature.ID	Log-fold_SCTLD_statusEpidemic	Log-fold_SCTLD_statusEpidemicSD	group_enriched	Kingdom	Phylum	Class	Order	Taxa	Family	Genus	Species	Consensus	ASVs	Compartment	Sequence
c9ec8d7403b1ce7a8e1661e6f4dc5646	-5.39614	0.327588	Vulnerable	d__Bacteria	p__Marinimicrobia_(SAR406_clade)	c__Marinimicrobia_(SAR406_clade)	o__Marinimicrobia_(SAR406_clade)	o__Marinimicrobia_(SAR406_clade)_ f__Marinimicrobia_(SAR406_clade)_ g__Marinimicrobia_(SAR406_clade)	f__Marinimicrobia_(SAR406_clade)	g__Marinimicrobia_(SAR406_clade)	s__uncultured_bacterium	1	ASV_116139	Tissue Slurry Skeleton	TACGAGGGGTGCTAGCGTTGTCCGGATTTACTGGGCGTAAAGGGTACGTAGGCGTTTTAATAAGTTGAATGTTAAATATCTTAGCTTAACTAAGAAAATGCATTCAAAACTGTTAAAATAGAGTTTGAGA
2dd4ba97f64d8b55c7a8dc32321b9b17	5.11882	0.19343	Epidemic	d__Bacteria	p__Bacteroidota	c__Bacteroidia	o__Flavobacteriales	o__Flavobacteriales_ f__Flavobacteriaceae_ g__NS5_marine_group	f__Flavobacteriaceae	g__NS5_marine_group	s__uncultured_Flavobacteriaceae	0.666667	ASV_26494	Tissue Slurry Skeleton	TACGGAGGATCCAAGCGTTATCCGGAATCATTGGGTTTAAAGGGTCCGTAGGTGGTTAATTAAGTCAGAGGTGAAAGCCAGCAGCTCAACTGTTGAACTGCCTTTGATACTGATTAACTTGAGTTATTGTGA
54f7f2327a835be644fa095accb75e7d	5.50538	0.26601	Epidemic	d__Bacteria	p__Proteobacteria	c__Gammaproteobacteria	o__Pseudomonadales	o__Pseudomonadales_ f__Pseudomonadaceae_ g__Pseudomonas	f__Pseudomonadaceae	g__Pseudomonas	s__Pseudomonas_sp.	1	ASV_48814	Tissue Slurry Skeleton	TACAGAGGGTGCAAGCGTTAATCGGAATTACTGGGCGTAAAGCGCGCGTAGGTGGTTCGTTAAGTTGGATGTGAAATCCCCGGGCTCAACCTGGGAACTGCATTCAAAACTGACGAGCTAGAGTATGGTAGA
1696d7941bdae3ff494f13fc3f318a57	5.36237	0.233311	Epidemic	d__Bacteria	p__Desulfobacterota	c__Desulfovibrionia	o__Desulfovibrionales	o__Desulfovibrionales_ f__Desulfovibrionaceae_ g__Halodesulfovibrio	f__Desulfovibrionaceae	g__Halodesulfovibrio	s__Halodesulfovibrio_aestuarii	0.666667	ASV_13041	Tissue Slurry Skeleton	TACTGAAGGTGCAAGCGTTAATCGGAATCACTGGGCGTAAAGCGCTCGTAGGTGGCTTTGTAAGTCAGGTGTGAAAGCCCACGGCTCAACCGTGGAATTGCACTTGATACTGCATCGCTAGAGTATAGGA
e8daa53f040337c746a6b36d2000a04f	4.8209	0.224088	Epidemic	d__Bacteria	p__Firmicutes	c__Clostridia	o__Lachnospirales	o__Lachnospirales_ f__Lachnospiraceae_ g__Epulopiscium	f__Lachnospiraceae	g__Epulopiscium	s__uncultured_bacterium	0.666667	ASV_134009	Tissue Slurry Skeleton	TACGTAGGGGGCAAGCGTTATCCGGATTTACTGGGTGTAAAGGGTGCGTAGGTGGTATGGTAAGTCAGATGTGAAAACTCAGAGCTCAACTTTGAGACTGCATCTGAAACTACTAAACTAGAGTGCAGGA
652434c5e09bd1f4ead8f4cd965b2524	4.66895	0.208106	Epidemic	d__Bacteria	p__Bacteroidota	c__Bacteroidia	o__Flavobacteriales	o__Flavobacteriales_ f__Flavobacteriaceae_ g__NS5_marine_group	f__Flavobacteriaceae	g__NS5_marine_group	s__uncultured_bacterium	0.666667	ASV_57986	Tissue Slurry Skeleton	TACGGAGGATCCAAGCGTTATCCGGAATCATTGGGTTTAAAGGGTCCGTAGGTGGTTAATTAAGTCAGAGGTGAAAGCCTATCGCTCAACGATAGAACTGCCTTTGATACTGATTAACTTGAGTTATTGT
07be68b1341287b925b9a1688d7569f6	3.92879	0.246129	Epidemic	d__Bacteria	p__Proteobacteria	c__Alphaproteobacteria	o__Rhodobacterales	o__Rhodobacterales_ f__Rhodobacteraceae_NA	f__Rhodobacteraceae	NA	NA	1	ASV_4523	Tissue Slurry Skeleton	TACGGAGGGGGTTAGCGTTGTTCGGAATTACTGGGCGTAAAGCGCGCGTAGGCGGATTAGTAAGTTAGAGGTGAAATCCCGGGGCTCAACCCCGGAACTGCCTTTAATACTGCTAGTCTTGAGTTCGAGA
a41ce4b6f4fe0c5a32c555f986280c11	5.65159	0.210495	Epidemic	d__Bacteria	p__Firmicutes	c__Clostridia	o__Peptostreptococcales-Tissierellales	o__Peptostreptococcales-Tissierellales_ f__Fusibacteraceae_ g__Fusibacter	f__Fusibacteraceae	g__Fusibacter	s__uncultured_bacterium	1	ASV_94598	Tissue Slurry Skeleton	TACGTAGGGGGCAAGCGTTATCCGGAATCACTGGGCGTAAAGGGTGCGTAGGCGGTTTTTCAAGTCAGAAGTGAAAGGCTATGGCTCAACCATAGTAAGCTTTTGAAACTGTAAAACTTGAGTGCAGGAG
9a127dd62e92cf37840fe1ea6526ab3d	5.24333	0.223497	Epidemic	d__Bacteria	p__Proteobacteria	c__Gammaproteobacteria	o__Alteromonadales	o__Alteromonadales_ f__Shewanellaceae_ g__Ferrimonas	f__Shewanellaceae	g__Ferrimonas	s__Ferrimonas_marina	0.666667	ASV_88724	Tissue Slurry Skeleton	TACGGAGGGTGCGAGCGTTAATCGGAATTACTGGGCGTAAAGCGCATGCAGGCGGTCTGGTCAGTCAGATGTGAAAGCCCCGGGCTCAACCTGGGAATTGCATTTGATACTGCCAGACTAGAGTCCTTGA
8a5f8f9929e3ab6136db7e12b2c1e7c8	-5.35665	0.178003	Vulnerable	d__Bacteria	p__Planctomycetota	c__Phycisphaerae	o__Phycisphaerales	o__Phycisphaerales_ f__Phycisphaeraceae_ g__CL500-3	f__Phycisphaeraceae	g__CL500-3	s__uncultured_bacterium	0.666667	ASV_79536	Tissue Slurry Skeleton	TACAGAGGGCCCGAGCGTTAATCGGAATCACTGGGCTTAAAGCGTACGTAGGCGGACTTGTAGGCATCTTGTGAAATCCCTCGGCTCAACCGGGGAATTGCAGGGTGAACCACAAGTCTTGAGGCGAGTA
6eb07dc212f08cc95442e54b2c35cba9	-4.57055	0.31007	Vulnerable	d__Bacteria	p__Marinimicrobia_(SAR406_clade)	c__Marinimicrobia_(SAR406_clade)	o__Marinimicrobia_(SAR406_clade)	o__Marinimicrobia_(SAR406_clade)_ f__Marinimicrobia_(SAR406_clade)_ g__Marinimicrobia_(SAR406_clade)	f__Marinimicrobia_(SAR406_clade)	g__Marinimicrobia_(SAR406_clade)	s__uncultured_bacterium	1	ASV_63426	Tissue Slurry Skeleton	TACGAGGGGTGCTAGCGTTGTCCGGATTTACTGGGCGTAAAGGGTACGTAGGCGTTTTAATAAGTTGTATGTTAAATATCTTAGCTTAACTAAGAAAATGCATCCAAAACTGTTAAAATAGAGTTTGAGA
93f5bdbd24a05b7dc2991e39cece7a70	4.97113	0.200808	Epidemic	d__Bacteria	p__Actinobacteriota	c__Actinobacteria	o__Micrococcales	o__Micrococcales_ f__Microbacteriaceae_ g__Candidatus_Aquiluna	f__Microbacteriaceae	g__Candidatus_Aquiluna	NA	1	ASV_85159	Tissue Slurry Skeleton	TACGTAGGGTGCAAGCGTTGTCCGGAATTATTGGGCGTAAAGAGCTCGTAGGCGGTTTGTCACGTCTGCTGTGAAAATCCAAGGCTCAACCTTGGACTTGCAGTGGGTACGGGCAGGCTAGAGTGCGGTA
533b1749781e9e499f2f44b20e122fe0	5.56283	0.193317	Epidemic	d__Bacteria	p__Bacteroidota	c__Bacteroidia	o__Sphingobacteriales	o__Sphingobacteriales_ f__Lentimicrobiaceae_ g__Lentimicrobiaceae	f__Lentimicrobiaceae	g__Lentimicrobiaceae	s__uncultured_organism	1	ASV_47852	Tissue Slurry Skeleton	TACGGAGGGTGCAAGCGTTATCCGGATTCATTGGGTTTAAAGGGTGCGTAGGCGGAAGTTTAAGTCAGTGGTGAAATCTTGCGGCTCAACCGTAAAACTGCCATTGATACTGAATTTCTTGAGTTTACTG
2cf793c2dd2fead8995d30ee630181b7	-3.96252	0.308637	Vulnerable	d__Bacteria	p__Proteobacteria	c__Alphaproteobacteria	o__Puniceispirillales	o__Puniceispirillales_ f__SAR116_clade_ g__SAR116_clade	f__SAR116_clade	g__SAR116_clade	s__uncultured_bacterium	1	ASV_25998	Tissue Slurry Skeleton	TACGAAGGGGGCGAGCGTTGTTCGGAATTACTGGGCGTAAAGGGCGCGTAGGCGGCTCTTTAAGTTAGGCGTGAAAGCCCCGGGCTCAACCTGGGAACTGCGCTTAAGACTGGAGAGCTAGAAAACGGAA
9b0274746062551b0da0fb26b82b6b02	4.49287	0.187806	Epidemic	d__Bacteria	p__Cyanobacteria	c__Cyanobacteriia	o__Synechococcales	o__Synechococcales_ f__Cyanobiaceae_ g__Synechococcus_CC9902	f__Cyanobiaceae	g__Synechococcus_CC9902	NA	0.666667	ASV_89287	Tissue Slurry Skeleton	TACGGGAGTGGCAAGCGTTATCCGGAATTATTGGGCGTAAAGCGTCCGCAGGCGGTCCAGAAAGTCTGCTGTTAAAAAGTGGAGCTTAACTCCATCATGGCAGTGGAAACTTCTGGACTAGAGTGTGGTA
69204259b98fc306b11f1b43d54afa9f	5.23223	0.248627	Epidemic	d__Bacteria	p__Firmicutes	c__Clostridia	o__Peptostreptococcales-Tissierellales	o__Peptostreptococcales-Tissierellales_ f__Peptostreptococcales-Tissierellales_ g__JTB215	f__Peptostreptococcales-Tissierellales	g__JTB215	NA	1	ASV_60230	Tissue Slurry Skeleton	TACGTATGGTGCAAGCGTTGTCCGGAATTACTGGGCGTAAAGAGTTCGTAGGCGGTTAGATTAGTCAGAAGTGAAAGGCTACGGCTCAACCGTAGTAAGCTTTTGAAACTGTCTAACTTGAGTACTGGAG
3aeed1c669775185c0a4d826f5789f56	-3.88	0.280694	Vulnerable	d__Bacteria	p__Bacteroidota	c__Bacteroidia	o__Flavobacteriales	o__Flavobacteriales_ f__Cryomorphaceae_ g__uncultured	f__Cryomorphaceae	g__uncultured	NA	0.666667	ASV_33913	Tissue Slurry Skeleton	TACGGAGGATCCAAGCGTTATCCGGATTTATTGGGTTTAAAGGGTGCGTAGGCGGGGCAATAAGTCAGTGGTGAAATCTTCCAGCTTAACTGGGAAACTGCCATTGATACTGTTGTTCTTGAGTTTGGTT
330392ae6ba910b2980814395e13290c	-4.39483	0.235066	Vulnerable	d__Bacteria	p__Proteobacteria	c__Gammaproteobacteria	o__Cellvibrionales	o__Cellvibrionales_ f__Halieaceae_ g__Luminiphilus	f__Halieaceae	g__Luminiphilus	s__uncultured_gamma	0.666667	ASV_29416	Tissue Slurry Skeleton	TACGGAGGGTGCAAGCGTTAATCGGAATTACTGGGCGTAAAGCGCGCGTAGGCGGCTTTTTAAGTCGGATGTGAAAGCCCCGGGCTCAACCTGGGAACTGCACCCGATACTGGAAGGCTAGAGTGCGAGA
947c66cc1d2f33cc3c747423f680d17d	-4.17322	0.279435	Vulnerable	d__Bacteria	p__Proteobacteria	c__Gammaproteobacteria	o__SAR86_clade	o__SAR86_clade_ f__SAR86_clade_ g__SAR86_clade	f__SAR86_clade	g__SAR86_clade	s__uncultured_gamma	0.666667	ASV_85439	Tissue Slurry Skeleton	TACGGAAGGTCCAAGCGTTAATCGGAATTACTGGGCGTAAAGCGCGCGTAGGTGGTTTATTAAGTTGGGTGTGAAAGCCCCGGGCTCAACCTGGGAACTGCATCCAAAACTGATTCACTAGAGTACGAAA
4bb379772b5e380d401b48e071d91731	5.83859	0.288028	Epidemic	d__Bacteria	p__Proteobacteria	c__Gammaproteobacteria	o__Burkholderiales	o__Burkholderiales_ f__Comamonadaceae_ g__Delftia	f__Comamonadaceae	g__Delftia	s__uncultured_Delftia	0.666667	ASV_43454	Tissue Slurry Skeleton	TACGTAGGGTGCGAGCGTTAATCGGAATTACTGGGCGTAAAGCGTGCGCAGGCGGTTATGTAAGACAGATGTGAAATCCCCGGGCTCAACCTGGGAACTGCATTTGTGACTGCATGGCTAGAGTACGGTA
14caf3ebfd7ba5aeeb61f825ddd29867	-3.85421	0.249519	Vulnerable	d__Bacteria	p__Bacteroidota	c__Bacteroidia	o__Chitinophagales	o__Chitinophagales_ f__Saprospiraceae_ g__uncultured	f__Saprospiraceae	g__uncultured	NA	1	ASV_12042	Tissue Slurry Skeleton	TACGGAAGGTGCAAGCGTTATCCGGAATCACTGGGTTTAAAGGGTGCGTAGGCGGTTACGTCAGTCAGAAGTGAAAGCTCACAGCTTAACTGTGGAATTGCTTTTGATACTGCGTAACTAGAATCAGGTT
b62ca2226505036f5cc800c296a7748f	4.05494	0.362184	Epidemic	d__Bacteria	p__Firmicutes	c__Bacilli	o__Staphylococcales	o__Staphylococcales_ f__Staphylococcaceae_ g__Staphylococcus	f__Staphylococcaceae	g__Staphylococcus	NA	0.75	ASV_104912	Tissue Slurry Skeleton	TACGTAGGTGGCAAGCGTTATCCGGAATTATTGGGCGTAAAGCGCGCGTAGGCGGTTTTTTAAGTCTGATGTGAAAGCCCACGGCTCAACCGTGGAGGGTCATTGGAAACTGGAAAACTTGAGTGCAGAA
15724e4ebde7539ae4e4b971393aa70e	-4.77655	0.26735	Vulnerable	d__Bacteria	p__Proteobacteria	c__Gammaproteobacteria	o__Cellvibrionales	o__Cellvibrionales_ f__Halieaceae_ g__OM60(NOR5)_clade	f__Halieaceae	g__OM60(NOR5)_clade	s__uncultured_gamma	0.666667	ASV_12421	Tissue Slurry Skeleton	TACGGAGGGTGCAAGCGTTAATCGGAATTACTGGGCGTAAAGCGCGCGTAGGCGGTTTTTTAAGTCGGATGTGAAAGCCCCGGGCTCAACCTGGGAACTGCATCCGATACTGGATCACTAGAATGCGGGA
293e3bc035269ee105768b681be3f107	-4.27378	0.280472	Vulnerable	d__Bacteria	p__Proteobacteria	c__Gammaproteobacteria	o__SAR86_clade	o__SAR86_clade_ f__SAR86_clade_ g__SAR86_clade	f__SAR86_clade	g__SAR86_clade	s__uncultured_bacterium	0.666667	ASV_23925	Tissue Slurry Skeleton	TACGGAAGGTGCAAGCGTTAATCGGAATTACTGGGCGTAAAGCGCGCGTAGGTGGTTTGTTAAGTTGGATGTGAAAGCCCTGGGCTCAACCTAGGAACTGCATCCAAAACTAACTCACTAGAGTACGATA
49925cf210a8c6a4b3c03b840243f44e	-5.00425	0.318453	Vulnerable	d__Bacteria	p__Verrucomicrobiota	c__Verrucomicrobiae	o__Verrucomicrobiales	o__Verrucomicrobiales_ f__Rubritaleaceae_ g__Roseibacillus	f__Rubritaleaceae	g__Roseibacillus	NA	1	ASV_42150	Tissue Slurry Skeleton	TACGAAGGTCCCAAGCGTTGTTCGGAATCACTGGGCGTAAAGCGTGTGTAGGCTGCGCGGAAAGTCAAATGTGAAAGCCCGGGGCTCAACCCCGGAACTGCATTCGATACTCCCGTGCTAGAGTAATGGA
dab22d10f7b65d9822ef6be327f14265	-4.00666	0.279098	Vulnerable	d__Bacteria	p__Proteobacteria	c__Gammaproteobacteria	o__Cellvibrionales	o__Cellvibrionales_ f__Halieaceae_ g__OM60(NOR5)_clade	f__Halieaceae	g__OM60(NOR5)_clade	s__uncultured_gamma	0.666667	ASV_125724	Tissue Slurry Skeleton	TACGGAGGGTGCGAGCGTTAATCGGAATTACTGGGCGTAAAGCGCGCGTAGGTGGTCTGTTAAGTCGGATGTGAAAGCCCCGGGCTCAACCTGGGAACTGCATCCGATACTGGCAGACTAGAGTGCGGGA
7ff668dda3d530c7dd58906d09babd60	5.52716	0.225174	Epidemic	d__Bacteria	p__Bacteroidota	c__Bacteroidia	o__Flavobacteriales	o__Flavobacteriales_ f__Flavobacteriaceae_ g__NS4_marine_group	f__Flavobacteriaceae	g__NS4_marine_group	s__uncultured_marine	1	ASV_73603	Tissue Slurry Skeleton	TACGGAGGATCCAAGCGTTATCCGGAATTATTGGGTTTAAAGGGTCCGCAGGCGGTCTATTAAGTCAGAGGTGAAATCTTGCAGCTCAACTGTAAAATTGCCTTTGATACTGGTAGACTTGAGTCATTGTGA
da61e559a054410bd183f67a0fd32cf6	4.70916	0.307324	Epidemic	d__Bacteria	p__Proteobacteria	c__Gammaproteobacteria	o__Pseudomonadales	o__Pseudomonadales_ f__Pseudomonadaceae_ g__Pseudomonas	f__Pseudomonadaceae	g__Pseudomonas	s__Pseudomonas_fluorescens	0.666667	ASV_125553	Tissue Slurry Skeleton	TACAGAGGGTGCAAGCGTTAATCGGAATTACTGGGCGTAAAGCGCGCGTAGGTGGTTAGTTAAGTTGGATGTGAAATCCCCGGGCTCAACCTGGGAACTGCATTCAAAACTGACTGACTAGAGTATGGTA
847d671bf309246d59ecd72d0be99d4f	4.20127	0.225491	Epidemic	d__Bacteria	p__Proteobacteria	c__Alphaproteobacteria	o__Rhodobacterales	o__Rhodobacterales_ f__Rhodobacteraceae_ g__Shimia	f__Rhodobacteraceae	g__Shimia	NA	1	ASV_76201	Tissue Slurry Skeleton	TACGGAGGGGGTTAGCGTTGTTCGGAATTACTGGGCGTAAAGCGCGCGTAGGCGGGTTGTTAAGTTAGAGGTGAAATCCCGGGGCTCAACCCCGGAACTGCCTTTAATACTGGCAACCTAGAGTTCGAGA
7f446b93cf5d82dfcc42331fff18d3a1	4.76139	0.206919	Epidemic	d__Bacteria	p__Bacteroidota	c__Bacteroidia	o__Flavobacteriales	o__Flavobacteriales_ f__Crocinitomicaceae_ g__Crocinitomix	f__Crocinitomicaceae	g__Crocinitomix	NA	0.666667	ASV_73181	Tissue Slurry Skeleton	TACGGAGGGTCCAAGCGTTATCCGGAATCATTGGGTTTAAAGGGTCCGCAGGCGGGCTAATAAGTCAGTGGTGAAATCCTACAGCTTAACTGTAGAACTGCCATTGATACTGTTAGTCTTGAATTCGGTC
169309b0650fbee802be02e739eeefbb	4.37033	0.195518	Epidemic	d__Bacteria	p__Cyanobacteria	c__Cyanobacteriia	o__Synechococcales	o__Synechococcales_ f__Cyanobiaceae_ g__Cyanobium_PCC-6307	f__Cyanobiaceae	g__Cyanobium_PCC-6307	s__uncultured_cyanobacterium	0.666667	ASV_13028	Tissue Slurry Skeleton	TACGGGAGTGGCAAGCGTTATCCGGAATTATTGGGCGTAAAGCGTCCGCAGGCGGTCTGTCAAGTCTGCTGTTAAAGCGTGGAGCTTAACTCCATTTCGGCAGTGGAAACTGACAGACTAGAGTGTGGTA
