# Supplementary material for: A meta-analysis of the stony coral tissue loss disease microbiome finds key bacteria in unaffected and lesion tissue in diseased colonies
Source: ISME Commun. 2023 Mar 9;3:19. doi: 10.1038/s43705-023-00220-0 (PMC9998881; doi:10.1038/s43705-023-00220-0)
Supplement: Supplementary file 4 — Supplemental Table 4 [file 43705_2023_220_MOESM4_ESM.xls]

## Sheet: Supplemental_Table4
Feature.ID	Log-fold_tissue_typeDU	Log-fold_tissue_typeDUSD	group_enriched	Kingdom	Phylum	Class	Order	Taxa	Family	Genus	Species	Consensus	ASVs	Compartment	Sequence
5a958ad2674d21074729f85cef9bf4a2	20.0352	0.214665	DU	d__Bacteria	p__Cyanobacteria	c__Cyanobacteriia	o__Synechococcales	o__Synechococcales_ f__Cyanobiaceae_ g__Synechococcus_CC9902	f__Cyanobiaceae	g__Synechococcus_CC9902	s__unidentified_marine	0.666667	ASV_52045	Tissue Slurry	TACGGGAGTGGCAAGCGTTATCCGGAATTATTGGGCGTAAAGCGTCCGCAGGCGGCCCTTCAAGTCTGCTGTTAAAAAGTGGAGCTTAACTCCATCATGGCAGTGGAAACTGTTGGGCTTGAGTGTGGTA
83cebf00aca1b32cb3aa9d066dcd9008	12.7123	0.279586	DU	d__Bacteria	p__Bacteroidota	c__Bacteroidia	o__Flavobacteriales	o__Flavobacteriales_ f__Flavobacteriaceae_ g__NS5_marine_group	f__Flavobacteriaceae	g__NS5_marine_group	s__uncultured_Flavobacterium	0.666667	ASV_75801	Tissue Slurry	TACGGAGGATCCAAGCGTTATCCGGAATCATTGGGTTTAAAGGGTCCGTAGGCGGTTTTTTAAGTCAGAGGTGAAATCCTGCAGCTCAACTGTAGCATTGCCTTTGATACTGAAAGACTTGAGTTATTGT
df84a5521a71e034423dee45569b5796	10.9772	0.279727	DU	d__Bacteria	p__Bacteroidota	c__Bacteroidia	o__Flavobacteriales	o__Flavobacteriales_ f__Flavobacteriaceae_ g__NS5_marine_group	f__Flavobacteriaceae	g__NS5_marine_group	s__uncultured_Flavobacteriaceae	0.666667	ASV_128647	Tissue Slurry	TACGGAGGATCCAAGCGTTATCCGGAATCATTGGGTTTAAAGGGTCCGCAGGCGGTTTGTTAAGTCAGAGGTGAAAGCCTACCGCTCAACGGTAGAACGGCCTTTGATACTGACAGGCTTGAGTTATTGT
a7ebf4d54d01071ce1546c207c0e6eb6	10.693	0.254681	DU	d__Bacteria	p__Bacteroidota	c__Bacteroidia	o__Flavobacteriales	o__Flavobacteriales_ f__Flavobacteriaceae_ g__NS5_marine_group	f__Flavobacteriaceae	g__NS5_marine_group	s__uncultured_bacterium	0.666667	ASV_96767	Tissue Slurry	TACGGAGGATCCAAGCGTTATCCGGAATTATTGGGTTTAAAGGGTCCGCAGGCTGTTTGTTAAGTCAGAGGTGAAATCCTACCGCTCAACGGTAGAACTGCCTTTGATACTGGCAAACTTGAGTTATTGT
82eb6703b24ac1c5e2e7384217cb6747	10.6359	0.294284	DU	d__Bacteria	p__Bacteroidota	c__Bacteroidia	o__Flavobacteriales	o__Flavobacteriales_ f__Flavobacteriaceae_ g__NS5_marine_group	f__Flavobacteriaceae	g__NS5_marine_group	s__uncultured_bacterium	0.666667	ASV_75251	Tissue Slurry	TACGGAGGATCCAAGCGTTATCCGGAATCATTGGGTTTAAAGGGTCCGTAGGCGGTCTGATAAGTCAGAGGTGAAATCCTGCAGCTCAACTGTAGCATTGCCTTTGATACTGTTAGACTTGAGTTATTGT
399e350f3057fa984d985c84f489b799	10.0166	0.288234	DU	d__Bacteria	p__Bacteroidota	c__Bacteroidia	o__Flavobacteriales	o__Flavobacteriales_ f__Flavobacteriaceae_ g__NS5_marine_group	f__Flavobacteriaceae	g__NS5_marine_group	s__uncultured_bacterium	0.666667	ASV_33189	Tissue Slurry	TACGGAGGATCCAAGCGTTATCCGGAATCATTGGGTTTAAAGGGTCCGCAGGCGGTTCATTAAGTCAGAGGTGAAATCCTGCCGCTCAACGGTAGCATTGCCTTTGATACTGATGGACTTGAGTTATAGT
5ea4e6d172010676d104e0d06b74eb20	9.79878	0.279263	DU	d__Bacteria	p__Proteobacteria	c__Alphaproteobacteria	o__Rhodobacterales	o__Rhodobacterales_ f__Rhodobacteraceae_ g__HIMB11	f__Rhodobacteraceae	g__HIMB11	s__uncultured_bacterium	0.666667	ASV_54295	Tissue Slurry	TACGGAGGGGGTTAGCGTTGTTCGGAATTACTGGGCGTAAAGCGCGCGTAGGCGGATTAGAAAGTTGGGGGTGAAATCCCGGGGCTCAACCCCGGAACTGCCTCCAAAACTGCTAGTCTAGAGTTCGAGA
c4f831a08022abf1553794c399bfd64e	9.4748	0.265624	DU	d__Bacteria	p__Bacteroidota	c__Rhodothermia	o__Balneolales	o__Balneolales_ f__Balneolaceae_ g__Balneola	f__Balneolaceae	g__Balneola	s__uncultured_bacterium	0.666667	ASV_113297	Tissue Slurry	TACGGAGGGTGCAAGCGTTGTCCGGAATCATTGGGTGTAAAGGGTACGTAGGCGGGAGCCTAAGTCTGGGGTGAAATCTTGCCGCTTAACGGTAAAATGGCCCTGGATACTGGGTTTCTTGAGTGCAGAA
bcb850209fde2b286a1b06dc0f150b61	9.29977	0.239373	DU	d__Bacteria	p__Bacteroidota	c__Bacteroidia	o__Flavobacteriales	o__Flavobacteriales_ f__NS9_marine_group_ g__NS9_marine_group	f__NS9_marine_group	g__NS9_marine_group	s__uncultured_bacterium	1	ASV_108701	Tissue Slurry	TACGGAGGGTGCAAGCGTTATCCGGATTTATTGGGTTTAAAGGGTCCGTAGGCGGATCATTAAGTCAGTGGTGAAAGCCGGCAGCTCAACTGTCGAACTGCCATTGATACTGATGATCTTGAATACGGTT
64980a48b1aad4033dfd5b75e12daf5a	8.9705	0.274573	DU	d__Bacteria	p__Bacteroidota	c__Bacteroidia	o__Sphingobacteriales	o__Sphingobacteriales_ f__NS11-12_marine_group_ g__NS11-12_marine_group	f__NS11-12_marine_group	g__NS11-12_marine_group	NA	1	ASV_57652	Tissue Slurry	GACGAAGGATCCAAGCGTTGTCCGGATTTACTGGGTTTAAAGGATGCGTAGGCGGACACTTAAGCCAGTGGTGAAATCCCATAGCTCAACTATGGAACTGCCATTGGAACTGTGTGTCTTGAATTCGGTT
bd006189eeaf9417d30647a5c2474d06	8.22688	0.258993	DU	d__Bacteria	p__Proteobacteria	c__Gammaproteobacteria	o__SAR86_clade	o__SAR86_clade_ f__SAR86_clade_ g__SAR86_clade	f__SAR86_clade	g__SAR86_clade	NA	1	ASV_108846	Tissue Slurry	TACGGATGGTGCAAGCGTTAATCGGAATTACTGGGCGTAAAGCGCGCGTAGGTGGCATATTAAGTTAGATGTGAAATCCCGAGGCTTAACCTCGGAACTGCATCTAAAACTAATAAGCTAGAGTACTAGA
cd8d8260ff21fcaf097dfe1fa7df833d	7.79157	0.258129	DU	d__Bacteria	p__Proteobacteria	c__Alphaproteobacteria	o__Rhodospirillales	o__Rhodospirillales_ f__AEGEAN-169_marine_group_ g__AEGEAN-169_marine_group	f__AEGEAN-169_marine_group	g__AEGEAN-169_marine_group	s__uncultured_bacterium	0.666667	ASV_118249	Tissue Slurry	TACGGAAGGTCCTAGCGTTGTTCGGAATTACTGGGCGTAAAGCGCATGTAGGCGGAACAAAAAGTTAGAAGTGAAATCCCTGGGCTCAACCTAGGAATTGCTTTTAAAACTTTTGTTCTGGAATTCAGGA
6de589fedf6ec702ae8feecf87fa3608	6.71119	0.320105	DU	d__Bacteria	p__Acidobacteriota	c__Blastocatellia	o__Blastocatellales	o__Blastocatellales_ f__Blastocatellaceae_ g__Blastocatella	f__Blastocatellaceae	g__Blastocatella	NA	1	ASV_62964	Tissue Slurry	TACGTAGGGGGCAAGCGTTGTTCGGATTTACTGGGCGTAAAGGGTGCGTAGGTGGCATGACAAGTCACTTGTGAAATCTCCGAGCTTAACTCGGAACGGTCAAGTGATACTGTTGTGCTAGAGTGCGGGA
359c76f52da4872f8c31e1d1bc451fec	6.52656	0.261301	DU	d__Bacteria	p__Actinobacteriota	c__Acidimicrobiia	o__Actinomarinales	o__Actinomarinales_ f__Actinomarinaceae_ g__Candidatus_Actinomarina	f__Actinomarinaceae	g__Candidatus_Actinomarina	s__uncultured_bacterium	1	ASV_30854	Tissue Slurry	TACGTAGGGGGCGAGCGTTGTCCGGATTTATTGGGCGTAAAGAGCTCGTAGGCGGTTCAACAAGTCGGTCGTGAAAGTTCAGGGCTCAACCCTGAAATGTCGATCGATACTGTTGTGACTAGGATACGGT
69204259b98fc306b11f1b43d54afa9f	6.4645	0.1771	DU	d__Bacteria	p__Firmicutes	c__Clostridia	o__Peptostreptococcales-Tissierellales	o__Peptostreptococcales-Tissierellales_ f__Peptostreptococcales-Tissierellales_ g__JTB215	f__Peptostreptococcales-Tissierellales	g__JTB215	NA	1	ASV_60230	Tissue Slurry	TACGTATGGTGCAAGCGTTGTCCGGAATTACTGGGCGTAAAGAGTTCGTAGGCGGTTAGATTAGTCAGAAGTGAAAGGCTACGGCTCAACCGTAGTAAGCTTTTGAAACTGTCTAACTTGAGTACTGGAG
9dc38cb404650eca0349227ef20697d1	6.37097	0.237194	DU	d__Bacteria	p__Bacteroidota	c__Bacteroidia	o__Flavobacteriales	o__Flavobacteriales_ f__Cryomorphaceae_ g__uncultured	f__Cryomorphaceae	g__uncultured	s__uncultured_bacterium	1	ASV_90872	Tissue Slurry	TACGGAGGATCCAAGCGTTATCCGGATTCATTGGGTTTAAAGGGTCCGTAGGCGGATTTTTAAGTCAGTGGTGAAAGCCGACAGCTCAACTGTCGAACTGCCATTGATACTGGAAATCTTGAGTACAAAT
28afe7cd79565036893f3423a0552f6d	6.21377	0.188942	DU	d__Bacteria	p__Cyanobacteria	c__Cyanobacteriia	o__Synechococcales	o__Synechococcales_ f__Cyanobiaceae_ g__Cyanobium_PCC-6307	f__Cyanobiaceae	g__Cyanobium_PCC-6307	s__uncultured_bacterium	0.666667	ASV_23589	Tissue Slurry	TACGGGAGTGGCAAGCGTTATCCGGAATTATTGGGCGTAAAGCGTCCGCAGGCGGCCTGAAAAGTCTGCTGTTAAAGCGTGGAGCTTAACTCCATTTCAGCAGTGGAAACTGTCAGGCTTGAGTGTGGTA
fe7767d3845ffd5d1c0e0fb86a760ddf	5.22003	0.251206	DU	d__Bacteria	p__Planctomycetota	c__Planctomycetes	o__Pirellulales	o__Pirellulales_ f__Pirellulaceae_ g__Rhodopirellula	f__Pirellulaceae	g__Rhodopirellula	NA	1	ASV_146525	Tissue Slurry	GACGAACCGTCCGAACGTTATTCGGTATCACTGGGCTTAAAGCGTGCGTAGGCGGCCTGGCAGGTGAGATGTGAAAGCCCACGGCTCAACCGTGGAATTGCGTTTCAAACCGCTAGGCTTGAGGAAGACA
dec6e51256b45a939e73c17e2d10e905	5.06358	0.205582	DU	d__Bacteria	p__Proteobacteria	c__Alphaproteobacteria	o__Sphingomonadales	o__Sphingomonadales_ f__Sphingomonadaceae_ g__Erythrobacter	f__Sphingomonadaceae	g__Erythrobacter	s__Erythrobacter_sp.	0.666667	ASV_128208	Tissue Slurry	TACGGAGGGAGCTAGCGTTGTTCGGAATTACTGGGCGTAAAGCGCACGTAGGCGGCTTTTCAAGTCAGGGGTGAAATCCCGGGGCTCAACCCCGGAACTGCCCTTGAAACTGGATGGCTAGAATACTGGA
d4a3caec111662cdcbc0297a92f93891	4.39252	0.205693	DU	d__Bacteria	p__Actinobacteriota	c__Acidimicrobiia	o__Actinomarinales	o__Actinomarinales_ f__uncultured_ g__uncultured	f__uncultured	g__uncultured	NA	1	ASV_122331	Tissue Slurry	TACGTAGGGAGCAAACGTTGTCCGGATTTATTGGGCGTAAAGGGCTCGTAGGCGGTTCAACAAGTCGGTCGTGAAAGCCCGGGGCTCAACCCCGGGAGGCCGGTCGAAACTGTTGTGACTAGAGTTCGGT
9b6371d1a62a89775038ef84b64b5d94	4.38509	0.227858	DU	d__Bacteria	p__Bacteroidota	c__Bacteroidia	o__Flavobacteriales	o__Flavobacteriales_ f__NS9_marine_group_ g__NS9_marine_group	f__NS9_marine_group	g__NS9_marine_group	s__uncultured_bacterium	1	ASV_89526	Tissue Slurry	TACGGAGGATCCAAGCGTTATCCGGATTTATTGGGTTTAAAGGGTCCGTAGGCGGGACATTAAGTCAGTGGTGAAAGCCTTCAGCTTAACTGGAGAATTGCCATTGATACTGATGTTCTTGAGTACACCT
30a063fc2165dd7deec8cb8addf109e6	3.48357	0.204437	DU	d__Bacteria	p__Bacteroidota	c__Bacteroidia	o__Flavobacteriales	o__Flavobacteriales_ f__Flavobacteriaceae_ g__Actibacter	f__Flavobacteriaceae	g__Actibacter	NA	1	ASV_28031	Tissue Slurry	TACGGAGGGTCCAAGCGTTATCCGGAATCATTGGGTTTAAAGGGTCCGTAGGCGGGCGATTAAGTCAGAGGTGAAATCCCACAGCTCAACTGTGGAACTGCCTTTGATACTGGTTGTCTTGAGTTACAGT
b62ca2226505036f5cc800c296a7748f	-3.65633	0.248734	AH	d__Bacteria	p__Firmicutes	c__Bacilli	o__Staphylococcales	o__Staphylococcales_ f__Staphylococcaceae_ g__Staphylococcus	f__Staphylococcaceae	g__Staphylococcus	NA	0.75	ASV_104912	Tissue Slurry	TACGTAGGTGGCAAGCGTTATCCGGAATTATTGGGCGTAAAGCGCGCGTAGGCGGTTTTTTAAGTCTGATGTGAAAGCCCACGGCTCAACCGTGGAGGGTCATTGGAAACTGGAAAACTTGAGTGCAGAA
4074ef32744c6c3789d856136dfac72b	-3.67368	0.20787	AH	d__Bacteria	p__Proteobacteria	c__Alphaproteobacteria	o__Rhodobacterales	o__Rhodobacterales_ f__Rhodobacteraceae_ g__Thalassobius	f__Rhodobacteraceae	g__Thalassobius	NA	0.666667	ASV_36952	Tissue Slurry	TACGGAGGGGGTTAGCGTTGTTCGGAATTACTGGGCGTAAAGCGCGCGTAGGCGGATTGGAAAGTTAGAGGTGAAATCCCGGGGCTCAACCCCGGAACTGCCTTTAAAACTCCCAGTCTAGAGTTCGAGA
84cce1018abc61e0dd224c1813d9b646	-3.78975	0.171536	AH	d__Bacteria	p__Proteobacteria	c__Alphaproteobacteria	o__Rhodobacterales	o__Rhodobacterales_ f__Rhodobacteraceae_ g__Pseudoruegeria	f__Rhodobacteraceae	g__Pseudoruegeria	NA	0.666667	ASV_76394	Tissue Slurry	TACGGAGGGGGTTAGCGTTGTTCGGAATTACTGGGCGTAAAGCGCACGTAGGCGGACTATTAAGTCGAGGGTGAAATCCCGGGGCTCAACCCCGGAACTGCCTTCGATACTGGTAGTCTTGAGTTCGAGA
b12f1ebb5d05e1c88a9f265adb80fc55	-3.89014	0.197123	AH	d__Bacteria	p__Proteobacteria	c__Alphaproteobacteria	o__Rhizobiales	o__Rhizobiales_ f__Rhizobiaceae_ g__Cohaesibacter	f__Rhizobiaceae	g__Cohaesibacter	s__uncultured_bacterium	0.666667	ASV_101999	Tissue Slurry	TACGAAGGGGGCTAGCGTTGTTCGGAATCACTGGGCGTAAAGCGCGCGTAGGCTGACTTTTAAGTCAGGGGTGAAATCCCGAGGCTCAACCTCGGAACTGCCTTTGATACTGGAAGTCTTGAGTTCGAGA
8145e0ad87abd0aef41808e1cb0299b3	-4.53656	0.217305	AH	d__Bacteria	p__Proteobacteria	c__Alphaproteobacteria	o__Rhodobacterales	o__Rhodobacterales_ f__Rhodobacteraceae_ g__Ruegeria	f__Rhodobacteraceae	g__Ruegeria	NA	0.666667	ASV_74346	Tissue Slurry	TACGGAGGGGGTTAGCGTTGTTCGGAATTACTGGGCGTAAAGCGCACGTAGGCGGACCAGAAAGTTGGGGGTGAAATCCCGGGGCTCAACCCCGGAACTGCCTCCAAAACTATTGGTCTAGAGTTCGAGA
77b70c57ba82dd3fc389e6729a41e109	-4.96377	0.219338	AH	d__Bacteria	p__Proteobacteria	c__Alphaproteobacteria	o__Rhodobacterales	o__Rhodobacterales_ f__Rhodobacteraceae_ g__Ruegeria	f__Rhodobacteraceae	g__Ruegeria	s__Ruegeria_sp.	0.666667	ASV_68738	Tissue Slurry	TACGGAGGGGGTTAGCGTTGTTCGGAATTACTGGGCGTAAAGCGCACGTAGGCGGATCGGAAAGTTGGGGGTGAAATCCCGGGGCTCAACCCCGGAACTGCCTCCAAAACTATCGGTCTAGAGTTCGAGA
f37e55dd457d22ccc746b0657c3ed492	-5.06021	0.189599	AH	d__Bacteria	p__Proteobacteria	c__Alphaproteobacteria	o__Rhodobacterales	o__Rhodobacterales_ f__Rhodobacteraceae_NA	f__Rhodobacteraceae	NA	NA	1	ASV_140092	Tissue Slurry	TACGGAGGGGGTTAGCGTTGTTCGGAATTACTGGGCGTAAAGCGCACGTAGGCGGACCAGAAAGTTGGGGGTGAAATCCCGGGGCTCAACCCCGGAACTGCCTCCAAAACTCCTGGTCTAGAGTTCGAGA
d11b389e6587bce4f907c7d99b86f186	-5.15805	0.213333	AH	d__Bacteria	p__Proteobacteria	c__Alphaproteobacteria	o__Rhodobacterales	o__Rhodobacterales_ f__Rhodobacteraceae_NA	f__Rhodobacteraceae	NA	NA	1	ASV_120283	Tissue Slurry	TACGGAGGGGGTTAGCGTTGTTCGGAATTACTGGGCGTAAAGCGCGCGTAGGCGGATTGGAAAGTTGGGGGTGAAATCCCGGGGCTCAACCCCGGAACTGCCTCCAAAACTCCCAGTCTTGAGTTCGAGA
bd82377b8d132bd16693ddd70ea20c1a	-5.34728	0.151587	AH	d__Bacteria	p__Proteobacteria	c__Alphaproteobacteria	o__Rhizobiales	o__Rhizobiales_ f__Rhizobiaceae_NA	f__Rhizobiaceae	NA	NA	0.666667	ASV_109105	Tissue Slurry	TACGAAGGGGGCTAGCGTTGTTCGGAATAACTGGGCGTAAAGCGCACGTAGGCGGATTGTTAAGTTAGGGGTGAAATCCCAGGGCTCAACCCTGGAACTGCCTCTGATACTGGCAATCTAGAGTTCGAGA
c077f55e418bedd7082c17b65aa02e30	-5.38647	0.185122	AH	d__Bacteria	p__Proteobacteria	c__Alphaproteobacteria	o__Rhodobacterales	o__Rhodobacterales_ f__Rhodobacteraceae_ g__Phaeobacter	f__Rhodobacteraceae	g__Phaeobacter	NA	0.666667	ASV_110717	Tissue Slurry	TACGGAGGGGGTTAGCGTTGTTCGGAATTACTGGGCGTAAAGCGCACGTAGGCGGATCAGAAAGTTGGGGGTGAAATCCCGGGGCTCAACCCCGGAACTGCCTCCAAAACTCCTGGTCTTGAGTTCGAGA
9e9ab8a5c6a0f655900a103ce684e117	-5.3988	0.270236	AH	d__Bacteria	p__Bacteroidota	c__Bacteroidia	o__Cytophagales	o__Cytophagales_ f__Amoebophilaceae_ g__uncultured	f__Amoebophilaceae	g__uncultured	s__uncultured_bacterium	1	ASV_91349	Tissue Slurry	TACGGAGGGTGCAAGCGTTGTCCGGAATTATTGGGTTTAAAGGGTGTGTAGGCGGCTAATTAAGTCAGAGGTGAAATGCTAGAGCTTAACTTTAGAACGGCCTTTGAAACTAGTTAGCTTGAGTCAAGGA
c6b98c58f5a8f184cc1b130f66f944ab	-5.47382	0.144722	AH	d__Bacteria	p__Firmicutes	c__Clostridia	o__Peptostreptococcales-Tissierellales	o__Peptostreptococcales-Tissierellales_ f__Fusibacteraceae_ g__Fusibacter	f__Fusibacteraceae	g__Fusibacter	NA	0.75	ASV_114300	Tissue Slurry	TACGTAGGGGGCAAGCGTTATCCGGAATCACTGGGCGTAAAGGGAGTGTAGGCGGTCAAGCAAGTCAGAGGTGAAAGGCATCGGCTCAACCGGTGTAAGCCTTTGAAACTGTTTGACTTGAGTGCAGGAG
bd8bdab8606ab767a00883438dd43e2b	-5.59307	0.276147	AH	d__Bacteria	p__Proteobacteria	c__Alphaproteobacteria	o__Rhodospirillales	o__Rhodospirillales_ f__Terasakiellaceae_ g__uncultured	f__Terasakiellaceae	g__uncultured	s__uncultured_Alphaproteobacteria	0.666667	ASV_109136	Tissue Slurry	TACGAAGGGAGCAAGCGTTGTTCGGAATTACTGGGCGTAAAGGGCGTGTAGGCGGATTATCAAGTTAGGGGTGAAATCCCGGGGCTCAACCTCGGCACTGCCTTTAAGACTGATAATCTAGAGTATGTGAGG
847d671bf309246d59ecd72d0be99d4f	-5.64902	0.244349	AH	d__Bacteria	p__Proteobacteria	c__Alphaproteobacteria	o__Rhodobacterales	o__Rhodobacterales_ f__Rhodobacteraceae_ g__Shimia	f__Rhodobacteraceae	g__Shimia	NA	1	ASV_76201	Tissue Slurry	TACGGAGGGGGTTAGCGTTGTTCGGAATTACTGGGCGTAAAGCGCGCGTAGGCGGGTTGTTAAGTTAGAGGTGAAATCCCGGGGCTCAACCCCGGAACTGCCTTTAATACTGGCAACCTAGAGTTCGAGA
7a66240ede228259cdad092a62b97d62	-5.71599	0.181567	AH	d__Bacteria	p__Proteobacteria	c__Alphaproteobacteria	o__Rhizobiales	o__Rhizobiales_ f__Stappiaceae_ g__Labrenzia	f__Stappiaceae	g__Labrenzia	NA	1	ASV_70309	Tissue Slurry	TACGAAGGGGGCTAGCGTTGTTCGGAATCACTGGGCGTAAAGCGCACGTAGGCGGACTGATTAGTCAGGGGTGAAATCCCGGGGCTCAACCCCGGAACTGCCTTTGATACTGTCAGTCTTGAGTCCGAGA
92cbb7c5e3744c85c3e37593736d32be	-5.7221	0.166498	AH	d__Bacteria	p__Proteobacteria	c__Gammaproteobacteria	o__Oceanospirillales	o__Oceanospirillales_ f__Nitrincolaceae_ g__Amphritea	f__Nitrincolaceae	g__Amphritea	s__uncultured_bacterium	0.666667	ASV_84482	Tissue Slurry	TACGGAGGGTCCGAGCGTTAATCGGAATTACTGGGCGTAAAGCGCGCGTAGGCGGTTTGTTAAGTCAGATGTGAAAGCCCAGGGCTCAACCTTGGAACTGCACCTGATACTGGCAAACTAGAGTACAGAAGA
f0211b7af47fa8a35214ef3c5aa50120	-5.93667	0.15469	AH	d__Bacteria	p__Proteobacteria	c__Gammaproteobacteria	o__Steroidobacterales	o__Steroidobacterales_ f__Woeseiaceae_ g__Woeseia	f__Woeseiaceae	g__Woeseia	s__uncultured_gamma	0.666667	ASV_138161	Tissue Slurry	TACGGAGGGTGCGAGCGTTAATCGGAATTACTGGGCGTAAAGCGCGCGTAGGCGGTCTGGTCAGTCGGATGTGAAAGCCCCGGGCTTAACCTGGGAATTGCATTCGATACTGCCAAACTAGAATGTTGGA
7df259fe05818b722e6f40845a657dc8	-5.96271	0.218168	AH	d__Bacteria	p__Proteobacteria	c__Alphaproteobacteria	o__Rhodobacterales	o__Rhodobacterales_ f__Rhodobacteraceae_ g__Aliiroseovarius	f__Rhodobacteraceae	g__Aliiroseovarius	NA	0.666667	ASV_72448	Tissue Slurry	TACGGAGGGGGTTAGCGTTGTTCGGAATTACTGGGCGTAAAGCGTACGTAGGCGGATTAGTTAGTCAGAGGTGAAATCCCAGGGCTCAACCCTGGAACTGCCTTTGATACTGCTAGTCTTGAGTTCGAGA
8c6f2663fdcb40d3f42a353b6e295013	-6.05573	0.149175	AH	d__Bacteria	p__Proteobacteria	c__Alphaproteobacteria	o__Rhizobiales	o__Rhizobiales_ f__Rhizobiaceae_ g__Pseudahrensia	f__Rhizobiaceae	g__Pseudahrensia	s__uncultured_bacterium	1	ASV_80747	Tissue Slurry	TACGAAGGGGGCTAGCGTTGTTCGGAATAACTGGGCGTAAAGCGCACGTAGGCGGATTGGAAAGTTAGAGGTGAAATCCCAGGGCTCAACCCTGGAACTGCCTTTAAAACTATCAGTCTAGAGGTCGAGA
4d56567672e61ab92d8eb2a532dfc5e3	-6.06457	0.17011	AH	d__Bacteria	p__Proteobacteria	c__Alphaproteobacteria	o__Rhodobacterales	o__Rhodobacterales_ f__Rhodobacteraceae_ g__Roseobacter_clade_CHAB-I-5_lineage	f__Rhodobacteraceae	g__Roseobacter_clade_CHAB-I-5_lineage	s__uncultured_bacterium	1	ASV_44337	Tissue Slurry	TACGGAGGGGGTTAGCGTTGTTCGGAATTACTGGGCGTAAAGCGCGCGTAGGCGGATTGGAAAGTTAGAGGTGAAATCCCAGGGCTCAACCCTGGAACTGCCTTTAAAACTCCCAGTCTTGAGTTCGAGA
a7e4a161cca1e012847078f85443229e	-6.10823	0.171858	AH	d__Bacteria	p__Proteobacteria	c__Gammaproteobacteria	o__Cellvibrionales	o__Cellvibrionales_ f__Porticoccaceae_ g__Porticoccus	f__Porticoccaceae	g__Porticoccus	NA	0.666667	ASV_96755	Tissue Slurry	TACGGAGGGTGCGAGCGTTAATCGGAATTACTGGGCGTAAAGCGCGCGTAGGCGGTTTGTTAAGTCGGATGTGAAATCCCCGGGCTCAACCTGGGAACTGCATACGATACTGGCAGGCTAGAGTACAGTAGA
cbd5a427cb4af24daacad126642023ac	-6.76761	0.172992	AH	d__Bacteria	p__Proteobacteria	c__Gammaproteobacteria	o__Legionellales	o__Legionellales_ f__Legionellaceae_ g__uncultured	f__Legionellaceae	g__uncultured	NA	0.666667	ASV_117244	Tissue Slurry	TACGGAGGGTGCAAGCGTTAATCGGAATTACTGGGCGTAAAGCGCGCGTAGGTGGTTTAATAAGTTGTCTGTGAAAGCCCTGGGCTCAACCTGGGAAAGCCAGGCAAAACTATTAGACTAGAGTACGAGA
8eeb18c742caf4c68197b7187f7c03c8	-7.31936	0.224364	AH	d__Bacteria	p__Proteobacteria	c__Alphaproteobacteria	o__Rhodobacterales	o__Rhodobacterales_ f__Rhodobacteraceae_NA	f__Rhodobacteraceae	NA	NA	1	ASV_82158	Tissue Slurry	TACGGAGGGGGTTAGCGTTGTTCGGAATTACTGGGCGTAAAGCGCACGTAGGCGGACTGGAAAGTTGGGGGTGAAATCCCGGGGCTCAACCCCGGAACTGCCTCCAAAACTATCAGTCTAGAGTTCGAGA
0e52359744c1902ec5c01b1b04b890cc	-7.51397	0.163458	AH	d__Bacteria	p__Proteobacteria	c__Alphaproteobacteria	o__Rhodobacterales	o__Rhodobacterales_ f__Rhodobacteraceae_ g__Yoonia-Loktanella	f__Rhodobacteraceae	g__Yoonia-Loktanella	s__uncultured_bacterium	1	ASV_8251	Tissue Slurry	TACGGAGGGGGTTAGCGTTGTTCGGAATTACTGGGCGTAAAGCGCACGTAGGCGGACTATTAAGTCAGAGGTGAAATCCCAGGGCTCAACCCTGGAACTGCCTTTGATACTGGTAGTCTTGAGTTCGAGA
11bc6848b55e4ccb248c4aa3e651b719	-8.12079	0.18604	AH	d__Bacteria	p__Proteobacteria	c__Alphaproteobacteria	o__Rhizobiales	o__Rhizobiales_ f__Hyphomicrobiaceae_ g__Filomicrobium	f__Hyphomicrobiaceae	g__Filomicrobium	s__uncultured_bacterium	0.666667	ASV_10282	Tissue Slurry	TACGAAGGGGGCTAGCGTTGTTCGGAATCACTGGGCGTAAAGCGCACGTAGGCTGACTGGTCAGTTGGGGGTGAAATCCCGGGGCTCAACCTCGGAACTGCCTTCAATACTGCCAGTCTTGAGTCCGAGA
a579e68317aaa6f535939bbd1fa3a624	-8.28536	0.166766	AH	d__Bacteria	p__Proteobacteria	c__Gammaproteobacteria	o__Cellvibrionales	o__Cellvibrionales_ f__Halieaceae_ g__Pseudohaliea	f__Halieaceae	g__Pseudohaliea	s__uncultured_organism	0.666667	ASV_95428	Tissue Slurry	TACGGAGGGTGCGAGCGTTAATCGGAATTACTGGGCGTAAAGCGCGCGTAGGCGGTTTGTTAAGTCGGATGTGAAAGCCCCGGGCTCAACCTGGGAATTGCACCCGATACTGGCCGACTGGAGTGCGAGA
a7d73df58782e3940979e1a13ff34e00	-9.33018	0.152682	AH	d__Bacteria	p__Proteobacteria	c__Alphaproteobacteria	o__Rhizobiales	o__Rhizobiales_ f__Stappiaceae_ g__Labrenzia	f__Stappiaceae	g__Labrenzia	NA	1	ASV_96727	Tissue Slurry	TACGAAGGGGGCTAGCGTTGTTCGGAATCACTGGGCGTAAAGCGCACGTAGGCGGATTGGTCAGTTAGGGGTGAAATCCCAGAGCTCAACTCTGGAACTGCCTTTAATACTGCCAGTCTTGAGTCCGAGA
645d3a516cf84699dd68d2f071199c75	-10.7192	0.175198	AH	d__Bacteria	p__Proteobacteria	c__Alphaproteobacteria	o__Rhodobacterales	o__Rhodobacterales_ f__Rhodobacteraceae_ g__Limibaculum	f__Rhodobacteraceae	g__Limibaculum	s__uncultured_organism	0.666667	ASV_57517	Tissue Slurry	TACGGAGGGGGCTAGCGTTGTTCGGAATTACTGGGCGTAAAGCGCGCGTAGGCGGGCTGTTAAGTCGGGGGTGAAATCCCGGGGCTCAACCCCGGAACTGCCCTCGATACTGGCAGCCTAGAGGTCGAGA
16db58a6ae1b6df5285ac43b476b1992	-10.836	0.18491	AH	d__Bacteria	p__Proteobacteria	c__Alphaproteobacteria	o__Caulobacterales	o__Caulobacterales_ f__Hyphomonadaceae_ g__uncultured	f__Hyphomonadaceae	g__uncultured	NA	1	ASV_13204	Tissue Slurry	TACGAAGGGGGCTAGCGTTGTTCGGAATTACTGGGCGTAAAGCGCACGTAGGCGGACTTTTAAGTCAGATGTGAAATCCCGAGGCTCAACCTCGGAACTGCATTTGAAACTGGGAGTCTAGAGATCAGGA
cc11190d57e5566cfe009be6fe502680	-10.8575	0.16512	AH	d__Bacteria	p__Proteobacteria	c__Alphaproteobacteria	o__Rhizobiales	o__Rhizobiales_ f__Rhizobiaceae_ g__uncultured	f__Rhizobiaceae	g__uncultured	s__uncultured_bacterium	1	ASV_117361	Tissue Slurry	TACGAAGGGAGCTAGCGTTGTTCGGAATTACTGGGCGTAAAGCGCGCGTAGGCGGGCTATTAAGTTAGGGGTGAAATCCCGGGGCTCAACCCCGGAACTGCCCTTGATACTGGTAGTCTAGAGTTCGAGA
6aa6681f8fbf528551562f758aa5f04f	-11.0375	0.175532	AH	d__Bacteria	p__Proteobacteria	c__Gammaproteobacteria	o__Alteromonadales	o__Alteromonadales_ f__Alteromonadaceae_ g__Alteromonas	f__Alteromonadaceae	g__Alteromonas	NA	0.666667	ASV_61102	Tissue Slurry	TACGGAGGGTGCGAGCGTTAATCGGAATTACTGGGCGTAAAGCGCACGCAGGCGGATTGTTAAGCTAGAGGTGAAAGCCCCGCGCTCAACGTGGGAATTGCCTTTAGAACTGGCAGTCTAGAGTCTTGGA
539e419fb3cbd047dae372ee7b9cc630	-11.6808	0.152815	AH	d__Bacteria	p__Proteobacteria	c__Alphaproteobacteria	o__Rhizobiales	o__Rhizobiales_ f__Methyloligellaceae_ g__uncultured	f__Methyloligellaceae	g__uncultured	NA	1	ASV_48056	Tissue Slurry	TACGGAGGGGGCAAGCGTTGTTCGGAATTACTGGGCGTAAAGCGCACGTAGGCGGACTGGTCAGTTGGGGGTGAAATCCCGAGGCTTAACCTCGGAACTGCCTTCAATACTGCCAGTCTTGAGATCGGAA
97174d94588f1829821048d32484b87f	-13.5967	0.244879	AH	d__Bacteria	p__Bacteroidota	c__Bacteroidia	o__Cytophagales	o__Cytophagales_ f__Amoebophilaceae_ g__Candidatus_Amoebophilus	f__Amoebophilaceae	g__Candidatus_Amoebophilus	s__uncultured_bacterium	0.666667	ASV_86984	Tissue Slurry	TACGGAGGGTGCAAGCGTTATCCGGATTTACTGGGTTTAAAGAGTGCGTAGGCGGCTTCTTAAGTCAGTGGTGAAAGCTTAGCGCTTAACGCTAGAAGTGCCACTGATACTGGGAAGCTTGAGTCAAGAA
5ea4e6d172010676d104e0d06b74eb20	4.35962	0.228983	DU	d__Bacteria	p__Proteobacteria	c__Alphaproteobacteria	o__Rhodobacterales	o__Rhodobacterales_ f__Rhodobacteraceae_ g__HIMB11	f__Rhodobacteraceae	g__HIMB11	s__uncultured_bacterium	0.666667	ASV_54295	Mucus	TACGGAGGGGGTTAGCGTTGTTCGGAATTACTGGGCGTAAAGCGCGCGTAGGCGGATTAGAAAGTTGGGGGTGAAATCCCGGGGCTCAACCCCGGAACTGCCTCCAAAACTGCTAGTCTAGAGTTCGAGA
c91441ff2784a4d8df6eca1b945e16e3	-13.5254	0.328588	AH	d__Bacteria	p__Proteobacteria	c__Gammaproteobacteria	o__Oceanospirillales	o__Oceanospirillales_ f__Endozoicomonadaceae_ g__Endozoicomonas	f__Endozoicomonadaceae	g__Endozoicomonas	s__uncultured_bacterium	1	ASV_115613	Mucus	TACGGAGGGTGCAAGCGTTAATCGGAATTACTGGGCGTAAAGCGTGCGTAGGCGGCCTTTTAAGTTGGATGTGAAAGCCCCGGGCTTAACCTGGGAACGGCATCCAAAACTGAGAGGCTCGAGTGCGGAAGA
df84a5521a71e034423dee45569b5796	6.03525	0.178426	DU	d__Bacteria	p__Bacteroidota	c__Bacteroidia	o__Flavobacteriales	o__Flavobacteriales_ f__Flavobacteriaceae_ g__NS5_marine_group	f__Flavobacteriaceae	g__NS5_marine_group	s__uncultured_Flavobacteriaceae	0.666667	ASV_128647	Mucus	TACGGAGGATCCAAGCGTTATCCGGAATCATTGGGTTTAAAGGGTCCGCAGGCGGTTTGTTAAGTCAGAGGTGAAAGCCTACCGCTCAACGGTAGAACGGCCTTTGATACTGACAGGCTTGAGTTATTGT
b6e1b822189f49a1120e772e4a69cd0d	-15.2047	0.348666	AH	d__Bacteria	p__Proteobacteria	c__Gammaproteobacteria	o__Francisellales	o__Francisellales_ f__Francisellaceae_ g__Allofrancisella	f__Francisellaceae	g__Allofrancisella	NA	1	ASV_105341	Mucus	TACGGGGGGTCCAAGCGTTAATCAGAATTACTGGGCGTAAAGGGTCTGTAGGTGGTTTGGTAAGTCAGATGTGAAATCCCAGGGCTCAACCTTGGAATTGCATTTGATACTGTCAAACTAGAGTATAGTAGA
bde147c1764d6c0cc326d13b2168a95b	-10.7991	0.229773	AH	d__Bacteria	p__Bacteroidota	c__Bacteroidia	o__Flavobacteriales	o__Flavobacteriales_ f__Flavobacteriaceae_ g__uncultured	f__Flavobacteriaceae	g__uncultured	NA	1	ASV_109302	Mucus	TACGGAGGGTGCAAGCGTTATCCGGAATCATTGGGTTTAAAGGGTCCGCAGGCGGTCAATTAAGTCAGAGGTGAAATCCCACAGCTTAACTGTGGAACTGCCTTTGATACTGGTTGACTTGAGTTATACGGA
bcb850209fde2b286a1b06dc0f150b61	5.31664	0.192367	DU	d__Bacteria	p__Bacteroidota	c__Bacteroidia	o__Flavobacteriales	o__Flavobacteriales_ f__NS9_marine_group_ g__NS9_marine_group	f__NS9_marine_group	g__NS9_marine_group	s__uncultured_bacterium	1	ASV_108701	Mucus	TACGGAGGGTGCAAGCGTTATCCGGATTTATTGGGTTTAAAGGGTCCGTAGGCGGATCATTAAGTCAGTGGTGAAAGCCGGCAGCTCAACTGTCGAACTGCCATTGATACTGATGATCTTGAATACGGTT
17e7d9c670a6e515d9de6e546e392782	-5.9817	0.166462	AH	d__Bacteria	p__Proteobacteria	c__Gammaproteobacteria	NA	NA_NA_NA	NA	NA	NA	1	ASV_13825	Mucus	TACGGAGGGTGCGAACGTTAATCGGAATTACTGGGCGTAAAGCGCGCGTAGGCGGCTTGTTAAGTCAGATGTGAAAGCCCCGGGCTCAACCTGGGAATTGCATTTGAAACTGGCAAGCTAGAGTGCAGTA
83cebf00aca1b32cb3aa9d066dcd9008	6.32574	0.187696	DU	d__Bacteria	p__Bacteroidota	c__Bacteroidia	o__Flavobacteriales	o__Flavobacteriales_ f__Flavobacteriaceae_ g__NS5_marine_group	f__Flavobacteriaceae	g__NS5_marine_group	s__uncultured_Flavobacterium	0.666667	ASV_75801	Mucus	TACGGAGGATCCAAGCGTTATCCGGAATCATTGGGTTTAAAGGGTCCGTAGGCGGTTTTTTAAGTCAGAGGTGAAATCCTGCAGCTCAACTGTAGCATTGCCTTTGATACTGAAAGACTTGAGTTATTGT
8f021ce8e37ca3cc8345e2afd5207eec	-13.0695	0.285328	AH	d__Bacteria	p__Proteobacteria	c__Gammaproteobacteria	o__Alteromonadales	o__Alteromonadales_ f__Alteromonadaceae_ g__Alteromonas	f__Alteromonadaceae	g__Alteromonas	s__uncultured_Alteromonas	0.666667	ASV_82221	Mucus	TACGGAGGGTGCGAGCGTTAATCGGAATTACTGGGCGTAAAGCGCACGCAGGCGGTTTGTTAAGCTAGATGTGAAAGCCCCGGGCTCAACCTGGGATGGTCATTTAGAACTGGCAGACTAGAGTCTTGGAGA
1696d7941bdae3ff494f13fc3f318a57	-7.59759	0.236111	AH	d__Bacteria	p__Desulfobacterota	c__Desulfovibrionia	o__Desulfovibrionales	o__Desulfovibrionales_ f__Desulfovibrionaceae_ g__Halodesulfovibrio	f__Desulfovibrionaceae	g__Halodesulfovibrio	s__Halodesulfovibrio_aestuarii	0.666667	ASV_13041	Mucus	TACTGAAGGTGCAAGCGTTAATCGGAATCACTGGGCGTAAAGCGCTCGTAGGTGGCTTTGTAAGTCAGGTGTGAAAGCCCACGGCTCAACCGTGGAATTGCACTTGATACTGCATCGCTAGAGTATAGGA
5ccf756aaef284913d9eb9762dc81693	-11.1496	0.245203	AH	d__Bacteria	p__Verrucomicrobiota	c__Verrucomicrobiae	o__Verrucomicrobiales	o__Verrucomicrobiales_ f__Rubritaleaceae_ g__Rubritalea	f__Rubritaleaceae	g__Rubritalea	NA	1	ASV_53282	Mucus	TACGAAGGTCCCGAGCGTTATTCGGAATCACTGGGCGTAAAGGGAGCGTAGGCTGCGTGGTAAGTCAGATGTGAAATCTCAGGGCTCAACCCTGAAACTGCATCCGATACTGCCACGCTAGAGTAATGGA
7540ec3cfbfe1fd8810fd91947311fe3	-5.95945	0.233023	AH	d__Bacteria	p__Proteobacteria	c__Gammaproteobacteria	o__Vibrionales	o__Vibrionales_ f__Vibrionaceae_ g__Photobacterium	f__Vibrionaceae	g__Photobacterium	NA	1	ASV_67310	Mucus	TACGGAGGGTGCGAGCGTTAATCGGAATTACTGGGCGTAAAGCGCATGCAGGCGGCTTGTTAAGCCAGATGTGAAAGCCCGGGGCTCAACCTCGGAATAGCATTTGGAACTGGCAGGCTAGAGTCTTGTA
a7ebf4d54d01071ce1546c207c0e6eb6	4.63282	0.172245	DU	d__Bacteria	p__Bacteroidota	c__Bacteroidia	o__Flavobacteriales	o__Flavobacteriales_ f__Flavobacteriaceae_ g__NS5_marine_group	f__Flavobacteriaceae	g__NS5_marine_group	s__uncultured_bacterium	0.666667	ASV_96767	Mucus	TACGGAGGATCCAAGCGTTATCCGGAATTATTGGGTTTAAAGGGTCCGCAGGCTGTTTGTTAAGTCAGAGGTGAAATCCTACCGCTCAACGGTAGAACTGCCTTTGATACTGGCAAACTTGAGTTATTGT
3d8fa41b9e984f40ba107f34239f03de	4.75712	0.177087	DU	d__Bacteria	p__Proteobacteria	c__Alphaproteobacteria	o__SAR11_clade	o__SAR11_clade_ f__Clade_III_ g__Clade_III	f__Clade_III	g__Clade_III	s__uncultured_bacterium	0.666667	ASV_35362	Mucus	TACGAAGGGACCTAGCGTAATTCGGAATTACTGGGCGTAAAGCGCGCGTAGGCGGTTAAGTAAGTTAATTGTGAAAGCCCAAAGCTCAACTTTGGAATTGCAATTAAAACTATTTAGCTAGAGTTTATCA
d2acfee9b981822b3afa1f1b967af07c	2.55182	0.196235	DU	d__Bacteria	p__Bacteroidota	c__Bacteroidia	o__Flavobacteriales	o__Flavobacteriales_ f__Flavobacteriaceae_ g__NS5_marine_group	f__Flavobacteriaceae	g__NS5_marine_group	s__uncultured_Flavobacteriaceae	0.666667	ASV_121212	Mucus	TACGGAGGATCCAAGCGTTATCCGGAATCATTGGGTTTAAAGGGTCCGTAGGTGGTCTATTAAGTCAGAGGTGAAAGCCTATCGCTCAACGATAGAACTGCCTTTGATACTGATGGACTTGAGTTATTGT
ca36576a57c54616a590bb78c90f709b	2.97867	0.183351	DU	d__Bacteria	p__Bacteroidota	c__Bacteroidia	o__Flavobacteriales	o__Flavobacteriales_ f__Flavobacteriaceae_ g__uncultured	f__Flavobacteriaceae	g__uncultured	NA	1	ASV_116295	Mucus	TACGGAGGGTCCAAGCGTTATCCGGAATCATTGGGTTTAAAGGGTCCGTAGGCGGGCTATTAAGTCAGGGGTGAAAGTTTGCAGCTCAACTGTAAAATTGCCTTTGATACTGATAGTCTTGAATTGTAGT
6aa6681f8fbf528551562f758aa5f04f	-12.2592	0.240797	AH	d__Bacteria	p__Proteobacteria	c__Gammaproteobacteria	o__Alteromonadales	o__Alteromonadales_ f__Alteromonadaceae_ g__Alteromonas	f__Alteromonadaceae	g__Alteromonas	NA	0.666667	ASV_61102	Mucus	TACGGAGGGTGCGAGCGTTAATCGGAATTACTGGGCGTAAAGCGCACGCAGGCGGATTGTTAAGCTAGAGGTGAAAGCCCCGCGCTCAACGTGGGAATTGCCTTTAGAACTGGCAGTCTAGAGTCTTGGA
77b70c57ba82dd3fc389e6729a41e109	-8.39728	0.304671	AH	d__Bacteria	p__Proteobacteria	c__Alphaproteobacteria	o__Rhodobacterales	o__Rhodobacterales_ f__Rhodobacteraceae_ g__Ruegeria	f__Rhodobacteraceae	g__Ruegeria	s__Ruegeria_sp.	0.666667	ASV_68738	Mucus	TACGGAGGGGGTTAGCGTTGTTCGGAATTACTGGGCGTAAAGCGCACGTAGGCGGATCGGAAAGTTGGGGGTGAAATCCCGGGGCTCAACCCCGGAACTGCCTCCAAAACTATCGGTCTAGAGTTCGAGA
9b0274746062551b0da0fb26b82b6b02	3.7656	0.171633	DU	d__Bacteria	p__Cyanobacteria	c__Cyanobacteriia	o__Synechococcales	o__Synechococcales_ f__Cyanobiaceae_ g__Synechococcus_CC9902	f__Cyanobiaceae	g__Synechococcus_CC9902	NA	0.666667	ASV_89287	Mucus	TACGGGAGTGGCAAGCGTTATCCGGAATTATTGGGCGTAAAGCGTCCGCAGGCGGTCCAGAAAGTCTGCTGTTAAAAAGTGGAGCTTAACTCCATCATGGCAGTGGAAACTTCTGGACTAGAGTGTGGTA
16db58a6ae1b6df5285ac43b476b1992	-11.4441	0.238151	AH	d__Bacteria	p__Proteobacteria	c__Alphaproteobacteria	o__Caulobacterales	o__Caulobacterales_ f__Hyphomonadaceae_ g__uncultured	f__Hyphomonadaceae	g__uncultured	NA	1	ASV_13204	Mucus	TACGAAGGGGGCTAGCGTTGTTCGGAATTACTGGGCGTAAAGCGCACGTAGGCGGACTTTTAAGTCAGATGTGAAATCCCGAGGCTCAACCTCGGAACTGCATTTGAAACTGGGAGTCTAGAGATCAGGA
cd8d8260ff21fcaf097dfe1fa7df833d	3.75718	0.200179	DU	d__Bacteria	p__Proteobacteria	c__Alphaproteobacteria	o__Rhodospirillales	o__Rhodospirillales_ f__AEGEAN-169_marine_group_ g__AEGEAN-169_marine_group	f__AEGEAN-169_marine_group	g__AEGEAN-169_marine_group	s__uncultured_bacterium	0.666667	ASV_118249	Mucus	TACGGAAGGTCCTAGCGTTGTTCGGAATTACTGGGCGTAAAGCGCATGTAGGCGGAACAAAAAGTTAGAAGTGAAATCCCTGGGCTCAACCTAGGAATTGCTTTTAAAACTTTTGTTCTGGAATTCAGGA
a832f39e035e256ef32fe68f7da7f34d	-13.8033	0.239482	AH	d__Bacteria	p__Proteobacteria	c__Gammaproteobacteria	o__Beggiatoales	o__Beggiatoales_ f__Beggiatoaceae_ g__Candidatus_Marithrix	f__Beggiatoaceae	g__Candidatus_Marithrix	s__uncultured_bacterium	0.666667	ASV_96918	Mucus	TACAGAGGGTGCGAGCGTTAATCGGAATTACTGGGCGTAAAGGGTACGTAGGCGGTTAATTAAGTCGGATGTGAAAGCCCAGAGCTTAACTCTGGAATTGCATCCGATACTGGTTAACTAGAGTACAGTAGA
63ceb7ef56b32b9b7f03a1bda63b4aa3	-13.0108	0.243155	AH	d__Bacteria	p__Proteobacteria	c__Alphaproteobacteria	o__Rhodobacterales	o__Rhodobacterales_ f__Rhodobacteraceae_NA	f__Rhodobacteraceae	NA	NA	1	ASV_57189	Mucus	TACGGAGGGGGTTAGCGTTGTTCGGAATTACTGGGCGTAAAGCGCGCGTAGGCGGACCAGAAAGTTGGGGGTGAAATCCCGGGGCTCAACCCCGGAACTGCCTCCAAAACTCCTGGTCTTGAGTTCGAGAGA
c5af52f7c6c32d81f0b4b6d7dcb337b3	-12.3569	0.244791	AH	d__Bacteria	p__Bacteroidota	c__Bacteroidia	o__Bacteroidales	o__Bacteroidales_ f__Prolixibacteraceae_ g__Roseimarinus	f__Prolixibacteraceae	g__Roseimarinus	s__uncultured_bacterium	0.666667	ASV_113709	Mucus	TACGGAGGGTGTAAGCGTTATCCGGATTTATTGGGTTTAAAGGGTACGTAGGCGGTAATATAAGTCAGTGGTGAAATCCTGCAGCTCAACTGTAGAACTGCCATTGAAACTGTATTACTTGAGTATACTT
bd006189eeaf9417d30647a5c2474d06	4.51889	0.178606	DU	d__Bacteria	p__Proteobacteria	c__Gammaproteobacteria	o__SAR86_clade	o__SAR86_clade_ f__SAR86_clade_ g__SAR86_clade	f__SAR86_clade	g__SAR86_clade	NA	1	ASV_108846	Mucus	TACGGATGGTGCAAGCGTTAATCGGAATTACTGGGCGTAAAGCGCGCGTAGGTGGCATATTAAGTTAGATGTGAAATCCCGAGGCTTAACCTCGGAACTGCATCTAAAACTAATAAGCTAGAGTACTAGA
3140ff51aa413deb45e9c4d917a6f0a7	-11.5899	0.219239	AH	d__Bacteria	p__Bacteroidota	c__Bacteroidia	o__Cytophagales	o__Cytophagales_ f__Cyclobacteriaceae_ g__Fabibacter	f__Cyclobacteriaceae	g__Fabibacter	NA	1	ASV_28391	Mucus	TACGGAGGGTGCAAGCGTTGTCCGGATTTATTGGGTTTAAAGGGTGCGTAGGCGGATCTTTAAGTCAGTGGTGAAATCCTGCAGCTTAACTGTAGAACTGCCATTGATACTGGAGGTCTTGAGTATACTA
15724e4ebde7539ae4e4b971393aa70e	4.45924	0.183424	DU	d__Bacteria	p__Proteobacteria	c__Gammaproteobacteria	o__Cellvibrionales	o__Cellvibrionales_ f__Halieaceae_ g__OM60(NOR5)_clade	f__Halieaceae	g__OM60(NOR5)_clade	s__uncultured_gamma	0.666667	ASV_12421	Mucus	TACGGAGGGTGCAAGCGTTAATCGGAATTACTGGGCGTAAAGCGCGCGTAGGCGGTTTTTTAAGTCGGATGTGAAAGCCCCGGGCTCAACCTGGGAACTGCATCCGATACTGGATCACTAGAATGCGGGA
74bbf3a88490c197f982627d1095759c	-13.3009	0.252419	AH	d__Bacteria	p__Proteobacteria	c__Gammaproteobacteria	o__Alteromonadales	o__Alteromonadales_ f__Colwelliaceae_ g__Thalassotalea	f__Colwelliaceae	g__Thalassotalea	s__uncultured_bacterium	1	ASV_66974	Mucus	TACGGAGGGTGCGAGCGTTAATCGGAATTACTGGGCGTAAAGCGTGCGTAGGCGGATAGTTAAGCGAGATGTGAAATCCCGGGGCTCAACCTCGGAACTGCATTTCGAACTGGCTGTCTAGAGTCTTGTA
29957abdd3da2ea3ea6e0ff79b6dc84f	-5.18395	0.364103	AH	d__Bacteria	p__Acidobacteriota	c__Aminicenantia	o__Aminicenantales	o__Aminicenantales_ f__Aminicenantales_ g__Aminicenantales	f__Aminicenantales	g__Aminicenantales	s__uncultured_bacterium	0.666667	ASV_24099	Mucus	TACGTAGGGGGCAAACGTTGTTCGGAATCACTGGGCGTAAAGGGTATGTAGGTTGTTAAGTAAGTAAAAGGTGAAATCCCAAAGCTCAACTTTGGAATTGCTTTTTATACTGCTTAACTAGGGTCTCTTA
bd8bdab8606ab767a00883438dd43e2b	-12.5675	0.30648	AH	d__Bacteria	p__Proteobacteria	c__Alphaproteobacteria	o__Rhodospirillales	o__Rhodospirillales_ f__Terasakiellaceae_ g__uncultured	f__Terasakiellaceae	g__uncultured	s__uncultured_Alphaproteobacteria	0.666667	ASV_109136	Mucus	TACGAAGGGAGCAAGCGTTGTTCGGAATTACTGGGCGTAAAGGGCGTGTAGGCGGATTATCAAGTTAGGGGTGAAATCCCGGGGCTCAACCTCGGCACTGCCTTTAAGACTGATAATCTAGAGTATGTGAGG
155d98b3d845cc3142bdca8f67ac79a9	-7.50377	0.236136	AH	d__Bacteria	p__Bacteroidota	c__Bacteroidia	o__Flavobacteriales	o__Flavobacteriales_ f__Flavobacteriaceae_ g__Tenacibaculum	f__Flavobacteriaceae	g__Tenacibaculum	s__Tenacibaculum_sp.	0.666667	ASV_12371	Mucus	TACGGAGGGTGCAAGCGTTATCCGGAATCATTGGGTTTAAAGGGTCCGCAGGCGGTCAATTAAGTCAGAGGTGAAATCCCATAGCTTAACTATGGAACTGCCTTTGATACTGGTTGACTTGAGTTATACGGA
a7e4a161cca1e012847078f85443229e	-12.322	0.244478	AH	d__Bacteria	p__Proteobacteria	c__Gammaproteobacteria	o__Cellvibrionales	o__Cellvibrionales_ f__Porticoccaceae_ g__Porticoccus	f__Porticoccaceae	g__Porticoccus	NA	0.666667	ASV_96755	Mucus	TACGGAGGGTGCGAGCGTTAATCGGAATTACTGGGCGTAAAGCGCGCGTAGGCGGTTTGTTAAGTCGGATGTGAAATCCCCGGGCTCAACCTGGGAACTGCATACGATACTGGCAGGCTAGAGTACAGTAGA
4074ef32744c6c3789d856136dfac72b	-6.11422	0.203956	AH	d__Bacteria	p__Proteobacteria	c__Alphaproteobacteria	o__Rhodobacterales	o__Rhodobacterales_ f__Rhodobacteraceae_ g__Thalassobius	f__Rhodobacteraceae	g__Thalassobius	NA	0.666667	ASV_36952	Mucus	TACGGAGGGGGTTAGCGTTGTTCGGAATTACTGGGCGTAAAGCGCGCGTAGGCGGATTGGAAAGTTAGAGGTGAAATCCCGGGGCTCAACCCCGGAACTGCCTTTAAAACTCCCAGTCTAGAGTTCGAGA
6d6a5eff36883ab8667ae0164ea2e5c4	-12.3066	0.244566	AH	d__Bacteria	p__Proteobacteria	c__Gammaproteobacteria	o__Alteromonadales	o__Alteromonadales_ f__Pseudoalteromonadaceae_ g__Algicola	f__Pseudoalteromonadaceae	g__Algicola	NA	1	ASV_62680	Mucus	TACGGAGGGTGCGAGCGTTAATCGGAATTACTGGGCGTAAAGCGTACGCAGGCGGTTAGTTAAGTCAGATGTGAAAGCCCCGGGCTCAACCTGGGAACTGCATTTGAAACTGGCTAACTAGAGTGCGACA
293e3bc035269ee105768b681be3f107	5.45103	0.171172	DU	d__Bacteria	p__Proteobacteria	c__Gammaproteobacteria	o__SAR86_clade	o__SAR86_clade_ f__SAR86_clade_ g__SAR86_clade	f__SAR86_clade	g__SAR86_clade	s__uncultured_bacterium	0.666667	ASV_23925	Mucus	TACGGAAGGTGCAAGCGTTAATCGGAATTACTGGGCGTAAAGCGCGCGTAGGTGGTTTGTTAAGTTGGATGTGAAAGCCCTGGGCTCAACCTAGGAACTGCATCCAAAACTAACTCACTAGAGTACGATA
867fd18c6094b4353dd35b931d30fbb8	-11.2776	0.231623	AH	d__Bacteria	p__Verrucomicrobiota	c__Verrucomicrobiae	o__Verrucomicrobiales	o__Verrucomicrobiales_ f__Rubritaleaceae_ g__Rubritalea	f__Rubritaleaceae	g__Rubritalea	s__uncultured_bacterium	1	ASV_77317	Mucus	TACGAAGGTCCCGAGCGTTATTCGGAATCACTGGGCGTAAAGGGAGCGTAGGCTGCGCGGTAAGTCAGATGTGAAATCTCAGGGCTCAACCCTGAAACTGCATCCGATACTGCCGTGCTAGAGTAATGGA
d9da42ad7c76ffffb268a0a0fb8d8023	-11.1223	0.27229	AH	d__Bacteria	p__Proteobacteria	c__Alphaproteobacteria	o__Rhodobacterales	o__Rhodobacterales_ f__Rhodobacteraceae_ g__Rhodobacteraceae	f__Rhodobacteraceae	g__Rhodobacteraceae	s__uncultured_bacterium	0.666667	ASV_125245	Mucus	TACGGAGGGGGTTAGCGTTGTTCGGAATTACTGGGCGTAAAGCGCGCGTAGGCGGATTAGTCAGTCAGAGGTGAAATCCCAGGGCTCAACCCTGGAACTGCCTTTGATACTGCTAGTCTTGAGTTCGAGA
7ccf49a76d711f780722f7fc44d35799	4.26191	0.231887	DU	d__Bacteria	p__Proteobacteria	c__Alphaproteobacteria	o__SAR11_clade	o__SAR11_clade_ f__Clade_I_ g__Clade_Ia	f__Clade_I	g__Clade_Ia	s__uncultured_bacterium	0.666667	ASV_71783	Mucus	TACGAAGGGACCTAGCGTAGTTCGGAATTACTGGGCTTAAAGAGTTCGTAGGTGGTTGAAAAAGTTGGTGGTGAAATCCCAGAGCTTAACTCTGGAACTGCCATCAAAACTTTTCAGCTAGAGTATGATA
5a958ad2674d21074729f85cef9bf4a2	4.79687	0.223573	DU	d__Bacteria	p__Cyanobacteria	c__Cyanobacteriia	o__Synechococcales	o__Synechococcales_ f__Cyanobiaceae_ g__Synechococcus_CC9902	f__Cyanobiaceae	g__Synechococcus_CC9902	s__unidentified_marine	0.666667	ASV_52045	Mucus	TACGGGAGTGGCAAGCGTTATCCGGAATTATTGGGCGTAAAGCGTCCGCAGGCGGCCCTTCAAGTCTGCTGTTAAAAAGTGGAGCTTAACTCCATCATGGCAGTGGAAACTGTTGGGCTTGAGTGTGGTA
6de589fedf6ec702ae8feecf87fa3608	4.84038	0.235724	DU	d__Bacteria	p__Acidobacteriota	c__Blastocatellia	o__Blastocatellales	o__Blastocatellales_ f__Blastocatellaceae_ g__Blastocatella	f__Blastocatellaceae	g__Blastocatella	NA	1	ASV_62964	Mucus	TACGTAGGGGGCAAGCGTTGTTCGGATTTACTGGGCGTAAAGGGTGCGTAGGTGGCATGACAAGTCACTTGTGAAATCTCCGAGCTTAACTCGGAACGGTCAAGTGATACTGTTGTGCTAGAGTGCGGGA
4abe9d36d2baefd4564f5450e18345c0	-13.6801	0.235314	AH	d__Bacteria	p__Proteobacteria	c__Gammaproteobacteria	o__Oceanospirillales	o__Oceanospirillales_ f__Oleiphilaceae_ g__Oleiphilus	f__Oleiphilaceae	g__Oleiphilus	NA	1	ASV_42831	Mucus	TACGGAGGGTGCAAGCGTTAATCGGAATTACTGGGCGTAAAGCGCGCGTAGGCGGCTTACTAAGCCAGATGTGAAAGCCCCGGGCTCAACCTGGGAACTGCATTTGGAACTGGTTCGCTAGAGTACAGTAGA
645d3a516cf84699dd68d2f071199c75	-13.6021	0.238725	AH	d__Bacteria	p__Proteobacteria	c__Alphaproteobacteria	o__Rhodobacterales	o__Rhodobacterales_ f__Rhodobacteraceae_ g__Limibaculum	f__Rhodobacteraceae	g__Limibaculum	s__uncultured_organism	0.666667	ASV_57517	Mucus	TACGGAGGGGGCTAGCGTTGTTCGGAATTACTGGGCGTAAAGCGCGCGTAGGCGGGCTGTTAAGTCGGGGGTGAAATCCCGGGGCTCAACCCCGGAACTGCCCTCGATACTGGCAGCCTAGAGGTCGAGA
483f845561c1e7f1cdf55fb316b845cd	-4.49782	0.273145	AH	d__Bacteria	p__Proteobacteria	c__Gammaproteobacteria	o__Francisellales	o__Francisellales_ f__Francisellaceae_NA	f__Francisellaceae	NA	NA	0.666667	ASV_41420	Mucus	TACGGAGGGTGCGAGCGTTAATCGGAATTACTGGGCGTAAAGGGTTCGTAGGCGGCAAACTCAGTCATGTGTGAAAGGCCTGGGCTCAACCTAGGTTGGTCATGTGATACTGGTTCGCTAGAGTGCGACA
3ba7122868167a78850276d0e7aaed1c	-4.87401	0.27454	AH	d__Bacteria	p__Proteobacteria	c__Alphaproteobacteria	o__Rhodobacterales	o__Rhodobacterales_ f__Rhodobacteraceae_ g__uncultured	f__Rhodobacteraceae	g__uncultured	NA	0.666667	ASV_34331	Mucus	TACGGAGGGGGTTAGCGTTGTTCGGAATTACTGGGCGTAAAGCGCGCGTAGGCGGACTATTAAGTCAGGGGTGAAATCCCGGGGCTCAACCCCGGAACTGCCTTTGATACTGGTAGTCTTGAGTTCGAGA
24a2011ae6670a0c31186eeda6ef954b	-16.2969	0.35004	AH	d__Bacteria	p__Proteobacteria	c__Gammaproteobacteria	o__Francisellales	o__Francisellales_ f__Francisellaceae_ g__[Caedibacter]_taeniospiralis_group	f__Francisellaceae	g__[Caedibacter]_taeniospiralis_group	s__uncultured_bacterium	0.666667	ASV_21235	Mucus	TACGGAGGGTGCGAGCGTTAATCGGAATTACTGGGCGTAAAGGGTTCGTAGGTGGTTAGATCAGTCAGATGTGAAAGCCCTGGGCTTAACCTAGGAATTGCATTTGATACTGTTTAACTAGAGTTCACTAGA
e206bd11dd7abcadd71e1ad3af0c3c51	5.07535	0.174196	DU	d__Bacteria	p__Bacteroidota	c__Bacteroidia	o__Flavobacteriales	o__Flavobacteriales_ f__Flavobacteriaceae_ g__NS2b_marine_group	f__Flavobacteriaceae	g__NS2b_marine_group	s__uncultured_bacterium	0.666667	ASV_130132	Mucus	TACGGAGGATCCAAGCGTTATCCGGAATCATTGGGTTTAAAGGGTCCGTAGGTGGACAAATAAGTCAGAGGTGAAATCCTGCAGCTCAACTGTAGAACTGCCTTTGATACTGTTTGTCTTGAGTTATTATGA
847d671bf309246d59ecd72d0be99d4f	-14.6173	0.275802	AH	d__Bacteria	p__Proteobacteria	c__Alphaproteobacteria	o__Rhodobacterales	o__Rhodobacterales_ f__Rhodobacteraceae_ g__Shimia	f__Rhodobacteraceae	g__Shimia	NA	1	ASV_76201	Mucus	TACGGAGGGGGTTAGCGTTGTTCGGAATTACTGGGCGTAAAGCGCGCGTAGGCGGGTTGTTAAGTTAGAGGTGAAATCCCGGGGCTCAACCCCGGAACTGCCTTTAATACTGGCAACCTAGAGTTCGAGA
169309b0650fbee802be02e739eeefbb	6.18712	0.194127	DU	d__Bacteria	p__Cyanobacteria	c__Cyanobacteriia	o__Synechococcales	o__Synechococcales_ f__Cyanobiaceae_ g__Cyanobium_PCC-6307	f__Cyanobiaceae	g__Cyanobium_PCC-6307	s__uncultured_cyanobacterium	0.666667	ASV_13028	Mucus	TACGGGAGTGGCAAGCGTTATCCGGAATTATTGGGCGTAAAGCGTCCGCAGGCGGTCTGTCAAGTCTGCTGTTAAAGCGTGGAGCTTAACTCCATTTCGGCAGTGGAAACTGACAGACTAGAGTGTGGTA
8ede4ac5ea8d4488cfe141b348b7d0bc	-13.6112	0.295187	AH	d__Bacteria	p__Proteobacteria	c__Alphaproteobacteria	NA	NA_NA_NA	NA	NA	NA	0.666667	ASV_82131	Mucus	TACAGAGGGGGCTAGCGTTGTTCGGAATTACTGGGCGTAAAGGGTGTGTAGGCGGTTCTTTAAGTAGAGTGTTAAATATACAGGCTTAACCTGTGATCTGCATTCTAAACTGAAGTTCTAGAGTCTGGAAGA
89fda6c26d5910e4f89889af77438b0c	-5.95877	0.266896	AH	d__Bacteria	p__Proteobacteria	c__Gammaproteobacteria	o__Vibrionales	o__Vibrionales_ f__Vibrionaceae_ g__Vibrio	f__Vibrionaceae	g__Vibrio	NA	1	ASV_79321	Mucus	TACGGAGGGTGCGAGCGTTAATCGGAATTACTGGGCGTAAAGCGCATGCAGGTGGTTTGTTAAGTCAGATGTGAAAGCCCGGGGCTCAACCTCGGAATAGCATTTGAAACTGGCAGACTAGAGTACTGTA
7dab40f95b10078e98cfa2cb98a11a79	-5.69243	0.167039	AH	d__Bacteria	p__Proteobacteria	c__Gammaproteobacteria	o__Oceanospirillales	o__Oceanospirillales_ f__Pseudohongiellaceae_ g__Pseudohongiella	f__Pseudohongiellaceae	g__Pseudohongiella	s__uncultured_gamma	0.666667	ASV_72269	Mucus	TACGGAGGGTGCAAGCGTTAATCGGAATTACTGGGCGTAAAGCGCGCGTAGGCGGTTTGTTAAGTGAGATGTGAAAGCCCAGGGCTCAACCTTGGAACTGCATCTCATACTGGCAGGCTAGAGTACGGTA
dffbc64cd4b728f25c14180d1db528a7	-13.587	0.273379	AH	d__Bacteria	p__Proteobacteria	c__Gammaproteobacteria	o__Oceanospirillales	o__Oceanospirillales_ f__Nitrincolaceae_ g__Neptuniibacter	f__Nitrincolaceae	g__Neptuniibacter	s__uncultured_bacterium	0.666667	ASV_128943	Mucus	TACGGAGGGTGCGAGCGTTAATCGGAATTACTGGGCGTAAAGCGCGCGTAGGTGGATTGGTCAGTCAGATGTGAAAGCCCAGGGCTCAACCTTGGAACTGCACCTGATACTGCCAGTCTAGAATACGGTAGA
82eb6703b24ac1c5e2e7384217cb6747	5.83792	0.162396	DU	d__Bacteria	p__Bacteroidota	c__Bacteroidia	o__Flavobacteriales	o__Flavobacteriales_ f__Flavobacteriaceae_ g__NS5_marine_group	f__Flavobacteriaceae	g__NS5_marine_group	s__uncultured_bacterium	0.666667	ASV_75251	Mucus	TACGGAGGATCCAAGCGTTATCCGGAATCATTGGGTTTAAAGGGTCCGTAGGCGGTCTGATAAGTCAGAGGTGAAATCCTGCAGCTCAACTGTAGCATTGCCTTTGATACTGTTAGACTTGAGTTATTGT
69b9e715eb00d1c523dc38a57e7b8f05	-2.63984	0.857788	AH	d__Bacteria	p__Proteobacteria	c__Gammaproteobacteria	o__Burkholderiales	o__Burkholderiales_ f__Alcaligenaceae_ g__Achromobacter	f__Alcaligenaceae	g__Achromobacter	NA	1	ASV_60577	Tissue Slurry Skeleton	TGGGGAATTTTGGACAATGGGGGAAACCCTGATCCAGCCATCCCGCGTGTGCGATGAAGGCCTTCGGGTTGTAAAGCACTTTTGGCAGGAAAGAAACGTCATGGGTTAATACCCCGTGAAACTGACGGTACCTGCAGAATAAGCACCGGCTAACTACGTGCCAGCAGCCGCGGTAATACGTAGGGTGCAAGCGTTAATCGGAATTACTGGGCGTAAAGCGTGCGCAGGCGGTTCGGAAAG
