# Supplementary material for: A meta-analysis of the stony coral tissue loss disease microbiome finds key bacteria in unaffected and lesion tissue in diseased colonies
Source: ISME Commun. 2023 Mar 9;3:19. doi: 10.1038/s43705-023-00220-0 (PMC9998881; doi:10.1038/s43705-023-00220-0)
Supplement: Supplementary file 5 — Supplemental Table 5 [file 43705_2023_220_MOESM5_ESM.xls]

## Sheet: Supplemental_Table5
Feature.ID	Log-fold_tissue_typeDL	Log-fold_tissue_typeDLSD	group_enriched	Kingdom	Phylum	Class	Order	Taxa	Family	Genus	Species	Consensus	ASVs	Compartment	Sequence
944c108b6e81ffecad1fda219fbe53f9	-5.03295	0.203678	AH	d__Bacteria	p__Proteobacteria	c__Gammaproteobacteria	o__Ga0077536	o__Ga0077536_ f__Ga0077536_ g__Ga0077536	f__Ga0077536	g__Ga0077536	s__uncultured_bacterium	1	ASV_85339	Tissue Slurry	TACGGAGGGTGCGAGCGTTAATCGGAATTACTGGGCGTAAAGCGCGCGTAGGTGGCTAGGTCAGTCGGATGTGAAAGCCCCGGGCTTAACTTGGGAATTGCATTCGATACTGCCAAGCTAGAGTATGATA
b12f1ebb5d05e1c88a9f265adb80fc55	9.74946	0.177934	DL	d__Bacteria	p__Proteobacteria	c__Alphaproteobacteria	o__Rhizobiales	o__Rhizobiales_ f__Rhizobiaceae_ g__Cohaesibacter	f__Rhizobiaceae	g__Cohaesibacter	s__uncultured_bacterium	0.666667	ASV_101999	Tissue Slurry	TACGAAGGGGGCTAGCGTTGTTCGGAATCACTGGGCGTAAAGCGCGCGTAGGCTGACTTTTAAGTCAGGGGTGAAATCCCGAGGCTCAACCTCGGAACTGCCTTTGATACTGGAAGTCTTGAGTTCGAGA
7df259fe05818b722e6f40845a657dc8	4.59798	0.191225	DL	d__Bacteria	p__Proteobacteria	c__Alphaproteobacteria	o__Rhodobacterales	o__Rhodobacterales_ f__Rhodobacteraceae_ g__Aliiroseovarius	f__Rhodobacteraceae	g__Aliiroseovarius	NA	0.666667	ASV_72448	Tissue Slurry	TACGGAGGGGGTTAGCGTTGTTCGGAATTACTGGGCGTAAAGCGTACGTAGGCGGATTAGTTAGTCAGAGGTGAAATCCCAGGGCTCAACCCTGGAACTGCCTTTGATACTGCTAGTCTTGAGTTCGAGA
c6b98c58f5a8f184cc1b130f66f944ab	6.60543	0.170942	DL	d__Bacteria	p__Firmicutes	c__Clostridia	o__Peptostreptococcales-Tissierellales	o__Peptostreptococcales-Tissierellales_ f__Fusibacteraceae_ g__Fusibacter	f__Fusibacteraceae	g__Fusibacter	NA	0.75	ASV_114300	Tissue Slurry	TACGTAGGGGGCAAGCGTTATCCGGAATCACTGGGCGTAAAGGGAGTGTAGGCGGTCAAGCAAGTCAGAGGTGAAAGGCATCGGCTCAACCGGTGTAAGCCTTTGAAACTGTTTGACTTGAGTGCAGGAG
28afe7cd79565036893f3423a0552f6d	-4.08217	0.141163	AH	d__Bacteria	p__Cyanobacteria	c__Cyanobacteriia	o__Synechococcales	o__Synechococcales_ f__Cyanobiaceae_ g__Cyanobium_PCC-6307	f__Cyanobiaceae	g__Cyanobium_PCC-6307	s__uncultured_bacterium	0.666667	ASV_23589	Tissue Slurry	TACGGGAGTGGCAAGCGTTATCCGGAATTATTGGGCGTAAAGCGTCCGCAGGCGGCCTGAAAAGTCTGCTGTTAAAGCGTGGAGCTTAACTCCATTTCAGCAGTGGAAACTGTCAGGCTTGAGTGTGGTA
0583e9fb260de4b316e4074bbe4d8870	7.29509	0.1955	DL	d__Bacteria	p__Proteobacteria	c__Alphaproteobacteria	o__Rhodobacterales	o__Rhodobacterales_ f__Rhodobacteraceae_NA	f__Rhodobacteraceae	NA	NA	1	ASV_3285	Tissue Slurry	TACGGAGGGGGTTAGCGTTGTTCGGAATTACTGGGCGTAAAGCGCGCGTAGGCGGATTAGTCAGTTAGAGGTGAAATCCCAGGGCTCAACCCTGGAACTGCCTTTAATACTGCTAGTCTTGAGTTCGAGA
9dc38cb404650eca0349227ef20697d1	-3.79785	0.154526	AH	d__Bacteria	p__Bacteroidota	c__Bacteroidia	o__Flavobacteriales	o__Flavobacteriales_ f__Cryomorphaceae_ g__uncultured	f__Cryomorphaceae	g__uncultured	s__uncultured_bacterium	1	ASV_90872	Tissue Slurry	TACGGAGGATCCAAGCGTTATCCGGATTCATTGGGTTTAAAGGGTCCGTAGGCGGATTTTTAAGTCAGTGGTGAAAGCCGACAGCTCAACTGTCGAACTGCCATTGATACTGGAAATCTTGAGTACAAAT
1696d7941bdae3ff494f13fc3f318a57	10.0814	0.207244	DL	d__Bacteria	p__Desulfobacterota	c__Desulfovibrionia	o__Desulfovibrionales	o__Desulfovibrionales_ f__Desulfovibrionaceae_ g__Halodesulfovibrio	f__Desulfovibrionaceae	g__Halodesulfovibrio	s__Halodesulfovibrio_aestuarii	0.666667	ASV_13041	Tissue Slurry	TACTGAAGGTGCAAGCGTTAATCGGAATCACTGGGCGTAAAGCGCTCGTAGGTGGCTTTGTAAGTCAGGTGTGAAAGCCCACGGCTCAACCGTGGAATTGCACTTGATACTGCATCGCTAGAGTATAGGA
f0bde56752e14fbc1bbfc4a268625629	3.87369	0.160797	DL	d__Bacteria	p__Bdellovibrionota	c__Oligoflexia	o__Oligoflexales	o__Oligoflexales_ f__Oligoflexales_ g__Pseudobacteriovorax	f__Oligoflexales	g__Pseudobacteriovorax	s__uncultured_delta	0.666667	ASV_138492	Tissue Slurry	TACGAAAGGTGCAAGCGTTGTTCGGAATAACTGGGCGTAAAGCGCTCGTAGGCGGGAATTCAGGTCGATTGTGAAAGCCCAGAGCTCAACTTTGGAATTGCAGTCGAAACCGGATTTCTTGAATACTCGA
429264bc3cd49d9c544f286870123eaa	6.8537	0.166069	DL	d__Bacteria	p__Campilobacterota	c__Campylobacteria	o__Campylobacterales	o__Campylobacterales_ f__Arcobacteraceae_ g__Halarcobacter	f__Arcobacteraceae	g__Halarcobacter	s__uncultured_bacterium	0.666667	ASV_38201	Tissue Slurry	TACGGAGGGTGCAAGCGTTACTCGGAATCACTGGGCGTAAAGAGCGTGTAGGCGGGTTAATAAGTCAGATGTGAAAGCCTATGGCTCAACCATAGAACTGCATTTGAAACTGTTAACCTAGAATATGGGA
5ccf756aaef284913d9eb9762dc81693	8.78304	0.16899	DL	d__Bacteria	p__Verrucomicrobiota	c__Verrucomicrobiae	o__Verrucomicrobiales	o__Verrucomicrobiales_ f__Rubritaleaceae_ g__Rubritalea	f__Rubritaleaceae	g__Rubritalea	NA	1	ASV_53282	Tissue Slurry	TACGAAGGTCCCGAGCGTTATTCGGAATCACTGGGCGTAAAGGGAGCGTAGGCTGCGTGGTAAGTCAGATGTGAAATCTCAGGGCTCAACCCTGAAACTGCATCCGATACTGCCACGCTAGAGTAATGGA
e7cb2ee39636890081f5bfd5ce1a7be7	8.95769	0.172689	DL	d__Bacteria	p__Firmicutes	c__Clostridia	o__Clostridiales	o__Clostridiales_ f__Clostridiaceae_ g__Oceanirhabdus	f__Clostridiaceae	g__Oceanirhabdus	s__uncultured_bacterium	0.666667	ASV_133434	Tissue Slurry	TACGTAGGTGGCAAGCGTTGTCCGGATTTACTGGGCGTAAAGGGTGCGTAGGCGGACAATTAAGTCAGATGTGAAATCCCAGGGCTCAACCTTGGGGCTGCATTTGATACTGGTTGTCTAGAGTGCAGGA
07be68b1341287b925b9a1688d7569f6	15.7696	0.171582	DL	d__Bacteria	p__Proteobacteria	c__Alphaproteobacteria	o__Rhodobacterales	o__Rhodobacterales_ f__Rhodobacteraceae_NA	f__Rhodobacteraceae	NA	NA	1	ASV_4523	Tissue Slurry	TACGGAGGGGGTTAGCGTTGTTCGGAATTACTGGGCGTAAAGCGCGCGTAGGCGGATTAGTAAGTTAGAGGTGAAATCCCGGGGCTCAACCCCGGAACTGCCTTTAATACTGCTAGTCTTGAGTTCGAGA
a41ce4b6f4fe0c5a32c555f986280c11	11.5731	0.177291	DL	d__Bacteria	p__Firmicutes	c__Clostridia	o__Peptostreptococcales-Tissierellales	o__Peptostreptococcales-Tissierellales_ f__Fusibacteraceae_ g__Fusibacter	f__Fusibacteraceae	g__Fusibacter	s__uncultured_bacterium	1	ASV_94598	Tissue Slurry	TACGTAGGGGGCAAGCGTTATCCGGAATCACTGGGCGTAAAGGGTGCGTAGGCGGTTTTTCAAGTCAGAAGTGAAAGGCTATGGCTCAACCATAGTAAGCTTTTGAAACTGTAAAACTTGAGTGCAGGAG
9348f8a8c78d7f64453ffd1185e6ae85	7.82331	0.159013	DL	d__Bacteria	p__Bacteroidota	c__Bacteroidia	o__Bacteroidales	o__Bacteroidales_NA_NA	NA	NA	NA	1	ASV_84778	Tissue Slurry	TACGGAGGATCCGAGCGTTATCCGGATTTATTGGGTTTAAAGGGTGCGTAGGCGGTATAATAAGTCAGTGGTGAAAGTCTGTGACTCAACCATAGAAGTGCCATTGAAACTGTTATACTTGAGTATAGAT
6aa6681f8fbf528551562f758aa5f04f	-5.4716	0.177736	AH	d__Bacteria	p__Proteobacteria	c__Gammaproteobacteria	o__Alteromonadales	o__Alteromonadales_ f__Alteromonadaceae_ g__Alteromonas	f__Alteromonadaceae	g__Alteromonas	NA	0.666667	ASV_61102	Tissue Slurry	TACGGAGGGTGCGAGCGTTAATCGGAATTACTGGGCGTAAAGCGCACGCAGGCGGATTGTTAAGCTAGAGGTGAAAGCCCCGCGCTCAACGTGGGAATTGCCTTTAGAACTGGCAGTCTAGAGTCTTGGA
77b70c57ba82dd3fc389e6729a41e109	5.7657	0.163045	DL	d__Bacteria	p__Proteobacteria	c__Alphaproteobacteria	o__Rhodobacterales	o__Rhodobacterales_ f__Rhodobacteraceae_ g__Ruegeria	f__Rhodobacteraceae	g__Ruegeria	s__Ruegeria_sp.	0.666667	ASV_68738	Tissue Slurry	TACGGAGGGGGTTAGCGTTGTTCGGAATTACTGGGCGTAAAGCGCACGTAGGCGGATCGGAAAGTTGGGGGTGAAATCCCGGGGCTCAACCCCGGAACTGCCTCCAAAACTATCGGTCTAGAGTTCGAGA
e06c46cf03b68808eb48692186cc2e78	7.0043	0.161844	DL	d__Bacteria	p__Firmicutes	c__Clostridia	o__Peptostreptococcales-Tissierellales	o__Peptostreptococcales-Tissierellales_ f__Fusibacteraceae_ g__Fusibacter	f__Fusibacteraceae	g__Fusibacter	s__uncultured_bacterium	0.666667	ASV_129196	Tissue Slurry	TACGTATGGTGCAAGCGTTATCCGGAATCACTGGGCGTAAAGGGTACGTAGGCGGTTTTGCAAGTCAGAAGTGAAAGGCTACGGCTCAACCGTAGTAAGCTTTTGAAACTGCAAGACTAGAGTTCAGGAG
f0211b7af47fa8a35214ef3c5aa50120	-4.04315	0.139595	AH	d__Bacteria	p__Proteobacteria	c__Gammaproteobacteria	o__Steroidobacterales	o__Steroidobacterales_ f__Woeseiaceae_ g__Woeseia	f__Woeseiaceae	g__Woeseia	s__uncultured_gamma	0.666667	ASV_138161	Tissue Slurry	TACGGAGGGTGCGAGCGTTAATCGGAATTACTGGGCGTAAAGCGCGCGTAGGCGGTCTGGTCAGTCGGATGTGAAAGCCCCGGGCTTAACCTGGGAATTGCATTCGATACTGCCAAACTAGAATGTTGGA
9b6371d1a62a89775038ef84b64b5d94	-3.88226	0.144645	AH	d__Bacteria	p__Bacteroidota	c__Bacteroidia	o__Flavobacteriales	o__Flavobacteriales_ f__NS9_marine_group_ g__NS9_marine_group	f__NS9_marine_group	g__NS9_marine_group	s__uncultured_bacterium	1	ASV_89526	Tissue Slurry	TACGGAGGATCCAAGCGTTATCCGGATTTATTGGGTTTAAAGGGTCCGTAGGCGGGACATTAAGTCAGTGGTGAAAGCCTTCAGCTTAACTGGAGAATTGCCATTGATACTGATGTTCTTGAGTACACCT
7028764c40328ee367523bc766d3e82c	9.44219	0.196422	DL	d__Bacteria	p__Firmicutes	c__Clostridia	o__Peptostreptococcales-Tissierellales	o__Peptostreptococcales-Tissierellales_ f__Peptostreptococcaceae_ g__Tepidibacter	f__Peptostreptococcaceae	g__Tepidibacter	NA	1	ASV_64236	Tissue Slurry	TACGTAGGGGGCAAGCGTTATCCGGAATTACTGGGCGTAAAGGGTGCGTAGGCGGCCTTGTAAGTCAGAAGTGAAAGGCTACGGCTCAACCGTAGTAAGCTTTTGAAACTGCAGGGCTTGAGTGCAGGAG
69204259b98fc306b11f1b43d54afa9f	6.0613	0.19288	DL	d__Bacteria	p__Firmicutes	c__Clostridia	o__Peptostreptococcales-Tissierellales	o__Peptostreptococcales-Tissierellales_ f__Peptostreptococcales-Tissierellales_ g__JTB215	f__Peptostreptococcales-Tissierellales	g__JTB215	NA	1	ASV_60230	Tissue Slurry	TACGTATGGTGCAAGCGTTGTCCGGAATTACTGGGCGTAAAGAGTTCGTAGGCGGTTAGATTAGTCAGAAGTGAAAGGCTACGGCTCAACCGTAGTAAGCTTTTGAAACTGTCTAACTTGAGTACTGGAG
292e8a8702b24ddbec0e0e7eab8d7a6c	7.97321	0.160834	DL	d__Bacteria	p__Verrucomicrobiota	c__Verrucomicrobiae	o__Verrucomicrobiales	o__Verrucomicrobiales_ f__Rubritaleaceae_ g__Roseibacillus	f__Rubritaleaceae	g__Roseibacillus	NA	0.666667	ASV_23890	Tissue Slurry	TACGAAGGTCCCAAGCGTTGTTCGGAATCACTGGGCGTAAAGCGTATGTAGGCGGCGTGGAAAGTCAGGTGTGAAAGCCCGGGGCTCAACCCCGGAATTGCACCCGATACTCCCACGCTAGAGTAATGGA
c5af52f7c6c32d81f0b4b6d7dcb337b3	8.26465	0.16651	DL	d__Bacteria	p__Bacteroidota	c__Bacteroidia	o__Bacteroidales	o__Bacteroidales_ f__Prolixibacteraceae_ g__Roseimarinus	f__Prolixibacteraceae	g__Roseimarinus	s__uncultured_bacterium	0.666667	ASV_113709	Tissue Slurry	TACGGAGGGTGTAAGCGTTATCCGGATTTATTGGGTTTAAAGGGTACGTAGGCGGTAATATAAGTCAGTGGTGAAATCCTGCAGCTCAACTGTAGAACTGCCATTGAAACTGTATTACTTGAGTATACTT
dcfed4c1f56f71124da2676189647e3e	7.28156	0.161717	DL	d__Bacteria	p__Proteobacteria	c__Gammaproteobacteria	o__Vibrionales	o__Vibrionales_ f__Vibrionaceae_ g__Vibrio	f__Vibrionaceae	g__Vibrio	s__Vibrio_sp.	0.666667	ASV_127139	Tissue Slurry	TACGGAGGGTGCGAGCGTTAATCGGAATTACTGGGCGTAAAGCGCATGCAGGTGGTTTGTTAAGTCAGATGTGAAAGCCCTGGGCTCAACCCGGGAAGGTCATTTGAAACTGGCAAGCTAGAGTACTGTAGA
b62ca2226505036f5cc800c296a7748f	-4.4016	0.181983	AH	d__Bacteria	p__Firmicutes	c__Bacilli	o__Staphylococcales	o__Staphylococcales_ f__Staphylococcaceae_ g__Staphylococcus	f__Staphylococcaceae	g__Staphylococcus	NA	0.75	ASV_104912	Tissue Slurry	TACGTAGGTGGCAAGCGTTATCCGGAATTATTGGGCGTAAAGCGCGCGTAGGCGGTTTTTTAAGTCTGATGTGAAAGCCCACGGCTCAACCGTGGAGGGTCATTGGAAACTGGAAAACTTGAGTGCAGAA
984891d363cd643f761c3c57425db15d	13.4602	0.158887	DL	d__Bacteria	p__Proteobacteria	c__Alphaproteobacteria	o__Rhodobacterales	o__Rhodobacterales_ f__Rhodobacteraceae_ g__Tropicibacter	f__Rhodobacteraceae	g__Tropicibacter	NA	0.666667	ASV_87702	Tissue Slurry	TACGGAGGGGGTTAGCGTTGTTCGGAATTACTGGGCGTAAAGCGCGCGTAGGCGGACCAGAAAGTTAGGGGTGAAATCCCGGGGCTCAACCCCGGAACTGCCTCTAAAACTCCTGATCTAGAGTTCGAGA
84cce1018abc61e0dd224c1813d9b646	8.34259	0.149208	DL	d__Bacteria	p__Proteobacteria	c__Alphaproteobacteria	o__Rhodobacterales	o__Rhodobacterales_ f__Rhodobacteraceae_ g__Pseudoruegeria	f__Rhodobacteraceae	g__Pseudoruegeria	NA	0.666667	ASV_76394	Tissue Slurry	TACGGAGGGGGTTAGCGTTGTTCGGAATTACTGGGCGTAAAGCGCACGTAGGCGGACTATTAAGTCGAGGGTGAAATCCCGGGGCTCAACCCCGGAACTGCCTTCGATACTGGTAGTCTTGAGTTCGAGA
30a063fc2165dd7deec8cb8addf109e6	4.27318	0.145419	DL	d__Bacteria	p__Bacteroidota	c__Bacteroidia	o__Flavobacteriales	o__Flavobacteriales_ f__Flavobacteriaceae_ g__Actibacter	f__Flavobacteriaceae	g__Actibacter	NA	1	ASV_28031	Tissue Slurry	TACGGAGGGTCCAAGCGTTATCCGGAATCATTGGGTTTAAAGGGTCCGTAGGCGGGCGATTAAGTCAGAGGTGAAATCCCACAGCTCAACTGTGGAACTGCCTTTGATACTGGTTGTCTTGAGTTACAGT
bd8bdab8606ab767a00883438dd43e2b	-7.23072	0.20471	AH	d__Bacteria	p__Proteobacteria	c__Alphaproteobacteria	o__Rhodospirillales	o__Rhodospirillales_ f__Terasakiellaceae_ g__uncultured	f__Terasakiellaceae	g__uncultured	s__uncultured_Alphaproteobacteria	0.666667	ASV_109136	Tissue Slurry	TACGAAGGGAGCAAGCGTTGTTCGGAATTACTGGGCGTAAAGGGCGTGTAGGCGGATTATCAAGTTAGGGGTGAAATCCCGGGGCTCAACCTCGGCACTGCCTTTAAGACTGATAATCTAGAGTATGTGAGG
97174d94588f1829821048d32484b87f	-5.60634	0.231884	AH	d__Bacteria	p__Bacteroidota	c__Bacteroidia	o__Cytophagales	o__Cytophagales_ f__Amoebophilaceae_ g__Candidatus_Amoebophilus	f__Amoebophilaceae	g__Candidatus_Amoebophilus	s__uncultured_bacterium	0.666667	ASV_86984	Tissue Slurry	TACGGAGGGTGCAAGCGTTATCCGGATTTACTGGGTTTAAAGAGTGCGTAGGCGGCTTCTTAAGTCAGTGGTGAAAGCTTAGCGCTTAACGCTAGAAGTGCCACTGATACTGGGAAGCTTGAGTCAAGAA
3519646fe07108974180f5755f7d8297	-4.93936	0.143093	AH	d__Bacteria	p__Actinobacteriota	c__Acidimicrobiia	o__Microtrichales	o__Microtrichales_ f__Microtrichaceae_ g__Sva0996_marine_group	f__Microtrichaceae	g__Sva0996_marine_group	s__uncultured_bacterium	0.666667	ASV_30571	Tissue Slurry	CACGTAGGGACCGAGCGTTGTCCGGATTTATTGGGCGTAAAGAGCTCGTAGGCGGTTCTGTAAGTCGGATGTGAAAACTCAGGGCTCAACCCTGAGACGCCATCTGATACTGCAGTGACTAGAGTCCGGT
659b1789c69ceec5bb00893c1a95815a	6.02225	0.154104	DL	d__Bacteria	p__Proteobacteria	c__Gammaproteobacteria	o__Thiotrichales	o__Thiotrichales_ f__Thiotrichaceae_NA	f__Thiotrichaceae	NA	NA	0.666667	ASV_58265	Tissue Slurry	TACGGAGGGTGCAAGCGTTAATCGGAATTACTGGGCGTAAAGCGCGCGTAGGCGGCTTGTTAAGTCAGATGTGAAAGCCCCGGGCTCAACCTGGGAACTGCATCTGATACTGGCAGGCTAGAGTTTGTGA
a7e4a161cca1e012847078f85443229e	3.82696	0.163932	DL	d__Bacteria	p__Proteobacteria	c__Gammaproteobacteria	o__Cellvibrionales	o__Cellvibrionales_ f__Porticoccaceae_ g__Porticoccus	f__Porticoccaceae	g__Porticoccus	NA	0.666667	ASV_96755	Tissue Slurry	TACGGAGGGTGCGAGCGTTAATCGGAATTACTGGGCGTAAAGCGCGCGTAGGCGGTTTGTTAAGTCGGATGTGAAATCCCCGGGCTCAACCTGGGAACTGCATACGATACTGGCAGGCTAGAGTACAGTAGA
4074ef32744c6c3789d856136dfac72b	5.0136	0.166564	DL	d__Bacteria	p__Proteobacteria	c__Alphaproteobacteria	o__Rhodobacterales	o__Rhodobacterales_ f__Rhodobacteraceae_ g__Thalassobius	f__Rhodobacteraceae	g__Thalassobius	NA	0.666667	ASV_36952	Tissue Slurry	TACGGAGGGGGTTAGCGTTGTTCGGAATTACTGGGCGTAAAGCGCGCGTAGGCGGATTGGAAAGTTAGAGGTGAAATCCCGGGGCTCAACCCCGGAACTGCCTTTAAAACTCCCAGTCTAGAGTTCGAGA
310b208a0d6c8e7f19fb187016f52a7c	7.0518	0.174716	DL	d__Bacteria	p__Proteobacteria	c__Alphaproteobacteria	o__Rhodobacterales	o__Rhodobacterales_ f__Rhodobacteraceae_ g__uncultured	f__Rhodobacteraceae	g__uncultured	s__uncultured_bacterium	0.666667	ASV_28276	Tissue Slurry	TACGGAGGGGGTTAGCGTTGTTCGGAATTACTGGGCGTAAAGCGCGCGTAGGCGGATTGGAAAGTTGGGGGTGAAATCCCGGGGCTCAACCCCGGAACTGCCTTCAAAACTCCCAGTCTAGAGTTCGAGA
d9da42ad7c76ffffb268a0a0fb8d8023	8.46943	0.160942	DL	d__Bacteria	p__Proteobacteria	c__Alphaproteobacteria	o__Rhodobacterales	o__Rhodobacterales_ f__Rhodobacteraceae_ g__Rhodobacteraceae	f__Rhodobacteraceae	g__Rhodobacteraceae	s__uncultured_bacterium	0.666667	ASV_125245	Tissue Slurry	TACGGAGGGGGTTAGCGTTGTTCGGAATTACTGGGCGTAAAGCGCGCGTAGGCGGATTAGTCAGTCAGAGGTGAAATCCCAGGGCTCAACCCTGGAACTGCCTTTGATACTGCTAGTCTTGAGTTCGAGA
645d3a516cf84699dd68d2f071199c75	-5.78718	0.181177	AH	d__Bacteria	p__Proteobacteria	c__Alphaproteobacteria	o__Rhodobacterales	o__Rhodobacterales_ f__Rhodobacteraceae_ g__Limibaculum	f__Rhodobacteraceae	g__Limibaculum	s__uncultured_organism	0.666667	ASV_57517	Tissue Slurry	TACGGAGGGGGCTAGCGTTGTTCGGAATTACTGGGCGTAAAGCGCGCGTAGGCGGGCTGTTAAGTCGGGGGTGAAATCCCGGGGCTCAACCCCGGAACTGCCCTCGATACTGGCAGCCTAGAGGTCGAGA
4d56567672e61ab92d8eb2a532dfc5e3	4.41575	0.160832	DL	d__Bacteria	p__Proteobacteria	c__Alphaproteobacteria	o__Rhodobacterales	o__Rhodobacterales_ f__Rhodobacteraceae_ g__Roseobacter_clade_CHAB-I-5_lineage	f__Rhodobacteraceae	g__Roseobacter_clade_CHAB-I-5_lineage	s__uncultured_bacterium	1	ASV_44337	Tissue Slurry	TACGGAGGGGGTTAGCGTTGTTCGGAATTACTGGGCGTAAAGCGCGCGTAGGCGGATTGGAAAGTTAGAGGTGAAATCCCAGGGCTCAACCCTGGAACTGCCTTTAAAACTCCCAGTCTTGAGTTCGAGA
e02348a66ee270965be70925eecac68d	10.3707	0.170909	DL	d__Bacteria	p__Firmicutes	c__Clostridia	o__Peptostreptococcales-Tissierellales	o__Peptostreptococcales-Tissierellales_ f__Fusibacteraceae_ g__Fusibacter	f__Fusibacteraceae	g__Fusibacter	NA	1	ASV_129025	Tissue Slurry	TACGTATGGTGCAAGCGTTATCCGGAATCACTGGGCGTAAAGGGTACGTAGGCGGTGATGCAAGTCAGAAGTGAAAGGCTACGGCTCAACCGTAGTAAGCTTTTGAAACTGCATGACTAGAGTTCAGGAG
3ba7122868167a78850276d0e7aaed1c	6.20154	0.163076	DL	d__Bacteria	p__Proteobacteria	c__Alphaproteobacteria	o__Rhodobacterales	o__Rhodobacterales_ f__Rhodobacteraceae_ g__uncultured	f__Rhodobacteraceae	g__uncultured	NA	0.666667	ASV_34331	Tissue Slurry	TACGGAGGGGGTTAGCGTTGTTCGGAATTACTGGGCGTAAAGCGCGCGTAGGCGGACTATTAAGTCAGGGGTGAAATCCCGGGGCTCAACCCCGGAACTGCCTTTGATACTGGTAGTCTTGAGTTCGAGA
69ad168cf117877a11627f329e86f653	7.69931	0.179607	DL	d__Bacteria	p__Proteobacteria	c__Alphaproteobacteria	o__Rhodobacterales	o__Rhodobacterales_ f__Rhodobacteraceae_ g__uncultured	f__Rhodobacteraceae	g__uncultured	s__uncultured_bacterium	0.666667	ASV_60544	Tissue Slurry	TACGGAGGGGGTTAGCGTTGTTCGGAATTACTGGGCGTAAAGCGCGCGTAGGCGGATTGGAAAGTTAGGGGTGAAATCCCAGGGCTCAACCCTGGAACTGCCCTTAAAACTCCCAGTCTAGAGTTCGAGA
847d671bf309246d59ecd72d0be99d4f	7.96806	0.173084	DL	d__Bacteria	p__Proteobacteria	c__Alphaproteobacteria	o__Rhodobacterales	o__Rhodobacterales_ f__Rhodobacteraceae_ g__Shimia	f__Rhodobacteraceae	g__Shimia	NA	1	ASV_76201	Tissue Slurry	TACGGAGGGGGTTAGCGTTGTTCGGAATTACTGGGCGTAAAGCGCGCGTAGGCGGGTTGTTAAGTTAGAGGTGAAATCCCGGGGCTCAACCCCGGAACTGCCTTTAATACTGGCAACCTAGAGTTCGAGA
512c2d7fcafbd6823d0f5eba18b22da9	8.19365	0.162399	DL	d__Bacteria	p__Proteobacteria	c__Alphaproteobacteria	o__Rhodobacterales	o__Rhodobacterales_ f__Rhodobacteraceae_ g__Roseovarius	f__Rhodobacteraceae	g__Roseovarius	s__uncultured_bacterium	0.666667	ASV_46620	Tissue Slurry	TACGGAGGGGGTTAGCGTTGTTCGGAATTACTGGGCGTAAAGCGCGCGTAGGCGGACCAGAAAGTTGGGGGTGAAATCCCGGGGCTCAACCCCGGAACTGCCTCCAAAACTCCTGATCTAGAGTTCGAGA
bde147c1764d6c0cc326d13b2168a95b	10.6825	0.34342	DL	d__Bacteria	p__Bacteroidota	c__Bacteroidia	o__Flavobacteriales	o__Flavobacteriales_ f__Flavobacteriaceae_ g__uncultured	f__Flavobacteriaceae	g__uncultured	NA	1	ASV_109302	Mucus	TACGGAGGGTGCAAGCGTTATCCGGAATCATTGGGTTTAAAGGGTCCGCAGGCGGTCAATTAAGTCAGAGGTGAAATCCCACAGCTTAACTGTGGAACTGCCTTTGATACTGGTTGACTTGAGTTATACGGA
8f021ce8e37ca3cc8345e2afd5207eec	9.59464	0.38493	DL	d__Bacteria	p__Proteobacteria	c__Gammaproteobacteria	o__Alteromonadales	o__Alteromonadales_ f__Alteromonadaceae_ g__Alteromonas	f__Alteromonadaceae	g__Alteromonas	s__uncultured_Alteromonas	0.666667	ASV_82221	Mucus	TACGGAGGGTGCGAGCGTTAATCGGAATTACTGGGCGTAAAGCGCACGCAGGCGGTTTGTTAAGCTAGATGTGAAAGCCCCGGGCTCAACCTGGGATGGTCATTTAGAACTGGCAGACTAGAGTCTTGGAGA
1696d7941bdae3ff494f13fc3f318a57	13.9627	0.354135	DL	d__Bacteria	p__Desulfobacterota	c__Desulfovibrionia	o__Desulfovibrionales	o__Desulfovibrionales_ f__Desulfovibrionaceae_ g__Halodesulfovibrio	f__Desulfovibrionaceae	g__Halodesulfovibrio	s__Halodesulfovibrio_aestuarii	0.666667	ASV_13041	Mucus	TACTGAAGGTGCAAGCGTTAATCGGAATCACTGGGCGTAAAGCGCTCGTAGGTGGCTTTGTAAGTCAGGTGTGAAAGCCCACGGCTCAACCGTGGAATTGCACTTGATACTGCATCGCTAGAGTATAGGA
5ccf756aaef284913d9eb9762dc81693	11.8666	0.385186	DL	d__Bacteria	p__Verrucomicrobiota	c__Verrucomicrobiae	o__Verrucomicrobiales	o__Verrucomicrobiales_ f__Rubritaleaceae_ g__Rubritalea	f__Rubritaleaceae	g__Rubritalea	NA	1	ASV_53282	Mucus	TACGAAGGTCCCGAGCGTTATTCGGAATCACTGGGCGTAAAGGGAGCGTAGGCTGCGTGGTAAGTCAGATGTGAAATCTCAGGGCTCAACCCTGAAACTGCATCCGATACTGCCACGCTAGAGTAATGGA
3d8fa41b9e984f40ba107f34239f03de	-3.06457	0.14514	AH	d__Bacteria	p__Proteobacteria	c__Alphaproteobacteria	o__SAR11_clade	o__SAR11_clade_ f__Clade_III_ g__Clade_III	f__Clade_III	g__Clade_III	s__uncultured_bacterium	0.666667	ASV_35362	Mucus	TACGAAGGGACCTAGCGTAATTCGGAATTACTGGGCGTAAAGCGCGCGTAGGCGGTTAAGTAAGTTAATTGTGAAAGCCCAAAGCTCAACTTTGGAATTGCAATTAAAACTATTTAGCTAGAGTTTATCA
d2acfee9b981822b3afa1f1b967af07c	-1.71063	0.13761	AH	d__Bacteria	p__Bacteroidota	c__Bacteroidia	o__Flavobacteriales	o__Flavobacteriales_ f__Flavobacteriaceae_ g__NS5_marine_group	f__Flavobacteriaceae	g__NS5_marine_group	s__uncultured_Flavobacteriaceae	0.666667	ASV_121212	Mucus	TACGGAGGATCCAAGCGTTATCCGGAATCATTGGGTTTAAAGGGTCCGTAGGTGGTCTATTAAGTCAGAGGTGAAAGCCTATCGCTCAACGATAGAACTGCCTTTGATACTGATGGACTTGAGTTATTGT
ca36576a57c54616a590bb78c90f709b	-3.09073	0.147496	AH	d__Bacteria	p__Bacteroidota	c__Bacteroidia	o__Flavobacteriales	o__Flavobacteriales_ f__Flavobacteriaceae_ g__uncultured	f__Flavobacteriaceae	g__uncultured	NA	1	ASV_116295	Mucus	TACGGAGGGTCCAAGCGTTATCCGGAATCATTGGGTTTAAAGGGTCCGTAGGCGGGCTATTAAGTCAGGGGTGAAAGTTTGCAGCTCAACTGTAAAATTGCCTTTGATACTGATAGTCTTGAATTGTAGT
6aa6681f8fbf528551562f758aa5f04f	7.12348	0.350151	DL	d__Bacteria	p__Proteobacteria	c__Gammaproteobacteria	o__Alteromonadales	o__Alteromonadales_ f__Alteromonadaceae_ g__Alteromonas	f__Alteromonadaceae	g__Alteromonas	NA	0.666667	ASV_61102	Mucus	TACGGAGGGTGCGAGCGTTAATCGGAATTACTGGGCGTAAAGCGCACGCAGGCGGATTGTTAAGCTAGAGGTGAAAGCCCCGCGCTCAACGTGGGAATTGCCTTTAGAACTGGCAGTCTAGAGTCTTGGA
77b70c57ba82dd3fc389e6729a41e109	9.10805	0.352973	DL	d__Bacteria	p__Proteobacteria	c__Alphaproteobacteria	o__Rhodobacterales	o__Rhodobacterales_ f__Rhodobacteraceae_ g__Ruegeria	f__Rhodobacteraceae	g__Ruegeria	s__Ruegeria_sp.	0.666667	ASV_68738	Mucus	TACGGAGGGGGTTAGCGTTGTTCGGAATTACTGGGCGTAAAGCGCACGTAGGCGGATCGGAAAGTTGGGGGTGAAATCCCGGGGCTCAACCCCGGAACTGCCTCCAAAACTATCGGTCTAGAGTTCGAGA
9b0274746062551b0da0fb26b82b6b02	-1.55586	0.141377	AH	d__Bacteria	p__Cyanobacteria	c__Cyanobacteriia	o__Synechococcales	o__Synechococcales_ f__Cyanobiaceae_ g__Synechococcus_CC9902	f__Cyanobiaceae	g__Synechococcus_CC9902	NA	0.666667	ASV_89287	Mucus	TACGGGAGTGGCAAGCGTTATCCGGAATTATTGGGCGTAAAGCGTCCGCAGGCGGTCCAGAAAGTCTGCTGTTAAAAAGTGGAGCTTAACTCCATCATGGCAGTGGAAACTTCTGGACTAGAGTGTGGTA
16db58a6ae1b6df5285ac43b476b1992	6.85666	0.326302	DL	d__Bacteria	p__Proteobacteria	c__Alphaproteobacteria	o__Caulobacterales	o__Caulobacterales_ f__Hyphomonadaceae_ g__uncultured	f__Hyphomonadaceae	g__uncultured	NA	1	ASV_13204	Mucus	TACGAAGGGGGCTAGCGTTGTTCGGAATTACTGGGCGTAAAGCGCACGTAGGCGGACTTTTAAGTCAGATGTGAAATCCCGAGGCTCAACCTCGGAACTGCATTTGAAACTGGGAGTCTAGAGATCAGGA
a832f39e035e256ef32fe68f7da7f34d	11.372	0.405964	DL	d__Bacteria	p__Proteobacteria	c__Gammaproteobacteria	o__Beggiatoales	o__Beggiatoales_ f__Beggiatoaceae_ g__Candidatus_Marithrix	f__Beggiatoaceae	g__Candidatus_Marithrix	s__uncultured_bacterium	0.666667	ASV_96918	Mucus	TACAGAGGGTGCGAGCGTTAATCGGAATTACTGGGCGTAAAGGGTACGTAGGCGGTTAATTAAGTCGGATGTGAAAGCCCAGAGCTTAACTCTGGAATTGCATCCGATACTGGTTAACTAGAGTACAGTAGA
63ceb7ef56b32b9b7f03a1bda63b4aa3	12.2707	0.452996	DL	d__Bacteria	p__Proteobacteria	c__Alphaproteobacteria	o__Rhodobacterales	o__Rhodobacterales_ f__Rhodobacteraceae_NA	f__Rhodobacteraceae	NA	NA	1	ASV_57189	Mucus	TACGGAGGGGGTTAGCGTTGTTCGGAATTACTGGGCGTAAAGCGCGCGTAGGCGGACCAGAAAGTTGGGGGTGAAATCCCGGGGCTCAACCCCGGAACTGCCTCCAAAACTCCTGGTCTTGAGTTCGAGAGA
44fa8e3f3eb3a324867c68151f1671d5	-1.61888	0.127302	AH	d__Bacteria	p__Proteobacteria	c__Gammaproteobacteria	o__Burkholderiales	o__Burkholderiales_ f__Methylophilaceae_ g__OM43_clade	f__Methylophilaceae	g__OM43_clade	s__uncultured_bacterium	1	ASV_39483	Mucus	TACGTAGGGTGCGAGCGTTAATCGGAATTACTGGGCGTAAAGCGTGCGCAGGCGGTTTTGTAAGTCAGATGTGAAATCCCCGAGCTTAACTTGGGAACTGCGTTTGAAACTACAAGACTAGAGTGTGTCA
c5af52f7c6c32d81f0b4b6d7dcb337b3	9.02873	0.410335	DL	d__Bacteria	p__Bacteroidota	c__Bacteroidia	o__Bacteroidales	o__Bacteroidales_ f__Prolixibacteraceae_ g__Roseimarinus	f__Prolixibacteraceae	g__Roseimarinus	s__uncultured_bacterium	0.666667	ASV_113709	Mucus	TACGGAGGGTGTAAGCGTTATCCGGATTTATTGGGTTTAAAGGGTACGTAGGCGGTAATATAAGTCAGTGGTGAAATCCTGCAGCTCAACTGTAGAACTGCCATTGAAACTGTATTACTTGAGTATACTT
3140ff51aa413deb45e9c4d917a6f0a7	6.19942	0.342131	DL	d__Bacteria	p__Bacteroidota	c__Bacteroidia	o__Cytophagales	o__Cytophagales_ f__Cyclobacteriaceae_ g__Fabibacter	f__Cyclobacteriaceae	g__Fabibacter	NA	1	ASV_28391	Mucus	TACGGAGGGTGCAAGCGTTGTCCGGATTTATTGGGTTTAAAGGGTGCGTAGGCGGATCTTTAAGTCAGTGGTGAAATCCTGCAGCTTAACTGTAGAACTGCCATTGATACTGGAGGTCTTGAGTATACTA
15724e4ebde7539ae4e4b971393aa70e	-3.01907	0.145559	AH	d__Bacteria	p__Proteobacteria	c__Gammaproteobacteria	o__Cellvibrionales	o__Cellvibrionales_ f__Halieaceae_ g__OM60(NOR5)_clade	f__Halieaceae	g__OM60(NOR5)_clade	s__uncultured_gamma	0.666667	ASV_12421	Mucus	TACGGAGGGTGCAAGCGTTAATCGGAATTACTGGGCGTAAAGCGCGCGTAGGCGGTTTTTTAAGTCGGATGTGAAAGCCCCGGGCTCAACCTGGGAACTGCATCCGATACTGGATCACTAGAATGCGGGA
74bbf3a88490c197f982627d1095759c	8.82838	0.378694	DL	d__Bacteria	p__Proteobacteria	c__Gammaproteobacteria	o__Alteromonadales	o__Alteromonadales_ f__Colwelliaceae_ g__Thalassotalea	f__Colwelliaceae	g__Thalassotalea	s__uncultured_bacterium	1	ASV_66974	Mucus	TACGGAGGGTGCGAGCGTTAATCGGAATTACTGGGCGTAAAGCGTGCGTAGGCGGATAGTTAAGCGAGATGTGAAATCCCGGGGCTCAACCTCGGAACTGCATTTCGAACTGGCTGTCTAGAGTCTTGTA
155d98b3d845cc3142bdca8f67ac79a9	9.08462	0.360854	DL	d__Bacteria	p__Bacteroidota	c__Bacteroidia	o__Flavobacteriales	o__Flavobacteriales_ f__Flavobacteriaceae_ g__Tenacibaculum	f__Flavobacteriaceae	g__Tenacibaculum	s__Tenacibaculum_sp.	0.666667	ASV_12371	Mucus	TACGGAGGGTGCAAGCGTTATCCGGAATCATTGGGTTTAAAGGGTCCGCAGGCGGTCAATTAAGTCAGAGGTGAAATCCCATAGCTTAACTATGGAACTGCCTTTGATACTGGTTGACTTGAGTTATACGGA
a7e4a161cca1e012847078f85443229e	10.25	0.370248	DL	d__Bacteria	p__Proteobacteria	c__Gammaproteobacteria	o__Cellvibrionales	o__Cellvibrionales_ f__Porticoccaceae_ g__Porticoccus	f__Porticoccaceae	g__Porticoccus	NA	0.666667	ASV_96755	Mucus	TACGGAGGGTGCGAGCGTTAATCGGAATTACTGGGCGTAAAGCGCGCGTAGGCGGTTTGTTAAGTCGGATGTGAAATCCCCGGGCTCAACCTGGGAACTGCATACGATACTGGCAGGCTAGAGTACAGTAGA
4074ef32744c6c3789d856136dfac72b	10.1917	0.334856	DL	d__Bacteria	p__Proteobacteria	c__Alphaproteobacteria	o__Rhodobacterales	o__Rhodobacterales_ f__Rhodobacteraceae_ g__Thalassobius	f__Rhodobacteraceae	g__Thalassobius	NA	0.666667	ASV_36952	Mucus	TACGGAGGGGGTTAGCGTTGTTCGGAATTACTGGGCGTAAAGCGCGCGTAGGCGGATTGGAAAGTTAGAGGTGAAATCCCGGGGCTCAACCCCGGAACTGCCTTTAAAACTCCCAGTCTAGAGTTCGAGA
310b208a0d6c8e7f19fb187016f52a7c	4.00844	0.293025	DL	d__Bacteria	p__Proteobacteria	c__Alphaproteobacteria	o__Rhodobacterales	o__Rhodobacterales_ f__Rhodobacteraceae_ g__uncultured	f__Rhodobacteraceae	g__uncultured	s__uncultured_bacterium	0.666667	ASV_28276	Mucus	TACGGAGGGGGTTAGCGTTGTTCGGAATTACTGGGCGTAAAGCGCGCGTAGGCGGATTGGAAAGTTGGGGGTGAAATCCCGGGGCTCAACCCCGGAACTGCCTTCAAAACTCCCAGTCTAGAGTTCGAGA
6d6a5eff36883ab8667ae0164ea2e5c4	8.29766	0.373091	DL	d__Bacteria	p__Proteobacteria	c__Gammaproteobacteria	o__Alteromonadales	o__Alteromonadales_ f__Pseudoalteromonadaceae_ g__Algicola	f__Pseudoalteromonadaceae	g__Algicola	NA	1	ASV_62680	Mucus	TACGGAGGGTGCGAGCGTTAATCGGAATTACTGGGCGTAAAGCGTACGCAGGCGGTTAGTTAAGTCAGATGTGAAAGCCCCGGGCTCAACCTGGGAACTGCATTTGAAACTGGCTAACTAGAGTGCGACA
867fd18c6094b4353dd35b931d30fbb8	12.4281	0.36745	DL	d__Bacteria	p__Verrucomicrobiota	c__Verrucomicrobiae	o__Verrucomicrobiales	o__Verrucomicrobiales_ f__Rubritaleaceae_ g__Rubritalea	f__Rubritaleaceae	g__Rubritalea	s__uncultured_bacterium	1	ASV_77317	Mucus	TACGAAGGTCCCGAGCGTTATTCGGAATCACTGGGCGTAAAGGGAGCGTAGGCTGCGCGGTAAGTCAGATGTGAAATCTCAGGGCTCAACCCTGAAACTGCATCCGATACTGCCGTGCTAGAGTAATGGA
d9da42ad7c76ffffb268a0a0fb8d8023	9.04261	0.350206	DL	d__Bacteria	p__Proteobacteria	c__Alphaproteobacteria	o__Rhodobacterales	o__Rhodobacterales_ f__Rhodobacteraceae_ g__Rhodobacteraceae	f__Rhodobacteraceae	g__Rhodobacteraceae	s__uncultured_bacterium	0.666667	ASV_125245	Mucus	TACGGAGGGGGTTAGCGTTGTTCGGAATTACTGGGCGTAAAGCGCGCGTAGGCGGATTAGTCAGTCAGAGGTGAAATCCCAGGGCTCAACCCTGGAACTGCCTTTGATACTGCTAGTCTTGAGTTCGAGA
4abe9d36d2baefd4564f5450e18345c0	7.29337	0.34857	DL	d__Bacteria	p__Proteobacteria	c__Gammaproteobacteria	o__Oceanospirillales	o__Oceanospirillales_ f__Oleiphilaceae_ g__Oleiphilus	f__Oleiphilaceae	g__Oleiphilus	NA	1	ASV_42831	Mucus	TACGGAGGGTGCAAGCGTTAATCGGAATTACTGGGCGTAAAGCGCGCGTAGGCGGCTTACTAAGCCAGATGTGAAAGCCCCGGGCTCAACCTGGGAACTGCATTTGGAACTGGTTCGCTAGAGTACAGTAGA
645d3a516cf84699dd68d2f071199c75	5.61078	0.365232	DL	d__Bacteria	p__Proteobacteria	c__Alphaproteobacteria	o__Rhodobacterales	o__Rhodobacterales_ f__Rhodobacteraceae_ g__Limibaculum	f__Rhodobacteraceae	g__Limibaculum	s__uncultured_organism	0.666667	ASV_57517	Mucus	TACGGAGGGGGCTAGCGTTGTTCGGAATTACTGGGCGTAAAGCGCGCGTAGGCGGGCTGTTAAGTCGGGGGTGAAATCCCGGGGCTCAACCCCGGAACTGCCCTCGATACTGGCAGCCTAGAGGTCGAGA
3ba7122868167a78850276d0e7aaed1c	5.88066	0.361487	DL	d__Bacteria	p__Proteobacteria	c__Alphaproteobacteria	o__Rhodobacterales	o__Rhodobacterales_ f__Rhodobacteraceae_ g__uncultured	f__Rhodobacteraceae	g__uncultured	NA	0.666667	ASV_34331	Mucus	TACGGAGGGGGTTAGCGTTGTTCGGAATTACTGGGCGTAAAGCGCGCGTAGGCGGACTATTAAGTCAGGGGTGAAATCCCGGGGCTCAACCCCGGAACTGCCTTTGATACTGGTAGTCTTGAGTTCGAGA
e206bd11dd7abcadd71e1ad3af0c3c51	-4.4314	0.156112	AH	d__Bacteria	p__Bacteroidota	c__Bacteroidia	o__Flavobacteriales	o__Flavobacteriales_ f__Flavobacteriaceae_ g__NS2b_marine_group	f__Flavobacteriaceae	g__NS2b_marine_group	s__uncultured_bacterium	0.666667	ASV_130132	Mucus	TACGGAGGATCCAAGCGTTATCCGGAATCATTGGGTTTAAAGGGTCCGTAGGTGGACAAATAAGTCAGAGGTGAAATCCTGCAGCTCAACTGTAGAACTGCCTTTGATACTGTTTGTCTTGAGTTATTATGA
847d671bf309246d59ecd72d0be99d4f	13.184	0.353334	DL	d__Bacteria	p__Proteobacteria	c__Alphaproteobacteria	o__Rhodobacterales	o__Rhodobacterales_ f__Rhodobacteraceae_ g__Shimia	f__Rhodobacteraceae	g__Shimia	NA	1	ASV_76201	Mucus	TACGGAGGGGGTTAGCGTTGTTCGGAATTACTGGGCGTAAAGCGCGCGTAGGCGGGTTGTTAAGTTAGAGGTGAAATCCCGGGGCTCAACCCCGGAACTGCCTTTAATACTGGCAACCTAGAGTTCGAGA
169309b0650fbee802be02e739eeefbb	-4.17263	0.165157	AH	d__Bacteria	p__Cyanobacteria	c__Cyanobacteriia	o__Synechococcales	o__Synechococcales_ f__Cyanobiaceae_ g__Cyanobium_PCC-6307	f__Cyanobiaceae	g__Cyanobium_PCC-6307	s__uncultured_cyanobacterium	0.666667	ASV_13028	Mucus	TACGGGAGTGGCAAGCGTTATCCGGAATTATTGGGCGTAAAGCGTCCGCAGGCGGTCTGTCAAGTCTGCTGTTAAAGCGTGGAGCTTAACTCCATTTCGGCAGTGGAAACTGACAGACTAGAGTGTGGTA
89fda6c26d5910e4f89889af77438b0c	4.15975	0.343283	DL	d__Bacteria	p__Proteobacteria	c__Gammaproteobacteria	o__Vibrionales	o__Vibrionales_ f__Vibrionaceae_ g__Vibrio	f__Vibrionaceae	g__Vibrio	NA	1	ASV_79321	Mucus	TACGGAGGGTGCGAGCGTTAATCGGAATTACTGGGCGTAAAGCGCATGCAGGTGGTTTGTTAAGTCAGATGTGAAAGCCCGGGGCTCAACCTCGGAATAGCATTTGAAACTGGCAGACTAGAGTACTGTA
dffbc64cd4b728f25c14180d1db528a7	8.73695	0.375942	DL	d__Bacteria	p__Proteobacteria	c__Gammaproteobacteria	o__Oceanospirillales	o__Oceanospirillales_ f__Nitrincolaceae_ g__Neptuniibacter	f__Nitrincolaceae	g__Neptuniibacter	s__uncultured_bacterium	0.666667	ASV_128943	Mucus	TACGGAGGGTGCGAGCGTTAATCGGAATTACTGGGCGTAAAGCGCGCGTAGGTGGATTGGTCAGTCAGATGTGAAAGCCCAGGGCTCAACCTTGGAACTGCACCTGATACTGCCAGTCTAGAATACGGTAGA
24712789d715449daaa27de29528a23e	-2.74969	0.716263	AH	d__Archaea	p__Crenarchaeota	c__Nitrososphaeria	o__Nitrosopumilales	o__Nitrosopumilales_ f__Nitrosopumilaceae_ g__Candidatus_Nitrosopumilus	f__Nitrosopumilaceae	g__Candidatus_Nitrosopumilus	s__uncultured_archaeon	0.666667	ASV_21132	Tissue Slurry Skeleton	AACCAGCACCTCAAGTGGTCAGGATGATTATTGGGCCTAAAGCATCCGTAGCCGGCTCTGTAAGTTTTCGGTTAAATCTGTACGCTCAACGTACAGGCTGCCGGGAATACTGCAGAGCTAGGGAGTGGGA
69b9e715eb00d1c523dc38a57e7b8f05	2.01866	1.48801	DL	d__Bacteria	p__Proteobacteria	c__Gammaproteobacteria	o__Burkholderiales	o__Burkholderiales_ f__Alcaligenaceae_ g__Achromobacter	f__Alcaligenaceae	g__Achromobacter	NA	1	ASV_60577	Tissue Slurry Skeleton	TGGGGAATTTTGGACAATGGGGGAAACCCTGATCCAGCCATCCCGCGTGTGCGATGAAGGCCTTCGGGTTGTAAAGCACTTTTGGCAGGAAAGAAACGTCATGGGTTAATACCCCGTGAAACTGACGGTACCTGCAGAATAAGCACCGGCTAACTACGTGCCAGCAGCCGCGGTAATACGTAGGGTGCAAGCGTTAATCGGAATTACTGGGCGTAAAGCGTGCGCAGGCGGTTCGGAAAG
